# Supplementary material for: Operational data set of a 2 MW natural gas-fired generation engine at shutdown times
Source: Data Brief. 2020 Mar 14;30:105369. doi: 10.1016/j.dib.2020.105369 (PMC7096767; doi:10.1016/j.dib.2020.105369)
Supplement: Multimedia component 1 [file mmc1.xls]

## Sheet: Diciembre2
Time	Theoretical load power [bar]	Cooling water pressure [bar]	Oil pressure [bar]	Pre-combustion chamber differential pressure [mbar]	PreChambGasPress [bar]	Theoretical power [kW]	Ignition point [°KW]	Cooling water temperature [°C]	Oil temperature [°C]	Return temperature [°C]
01/12/2016 12:29:10 p.m.	0.299	1.4	0.14	-3	4.21	1200	20	53.2	35.6	0
01/12/2016 12:29:40 p.m.	0.299	1.4	0.14	0	4.21	1200	20	53.2	35.6	0
01/12/2016 12:30:10 p.m.	0.299	1.4	0.14	-2	4.21	1200	20	53.2	35.6	0
01/12/2016 12:30:40 p.m.	0.299	1.4	0.14	0	4.21	1200	20	53.2	35.6	0
01/12/2016 12:31:10 p.m.	0.299	1.4	0.14	-3	4.21	1200	20	53.2	35.6	0
01/12/2016 12:31:40 p.m.	0.299	1.4	0.14	-3	4.21	1200	20	53.1	35.6	0
01/12/2016 12:32:10 p.m.	0.299	1.4	0.14	-2	4.21	1200	20	53.1	35.6	0
01/12/2016 12:32:40 p.m.	0.299	1.4	0.14	-4	4.21	1200	20	53.1	35.6	0
01/12/2016 12:33:10 p.m.	0.299	1.4	0.14	-3	4.21	1200	20	53.1	35.6	0
01/12/2016 12:33:40 p.m.	0.299	1.4	0.14	-3	4.21	1200	20	53.1	35.5	0
01/12/2016 12:34:10 p.m.	0.299	1.4	0.14	-2	4.21	1200	20	53.1	35.5	0
01/12/2016 12:34:40 p.m.	0.299	1.4	0.14	-2	4.21	1200	20	53	35.5	0
01/12/2016 12:35:10 p.m.	0.299	1.4	0.14	-2	4.21	1200	20	53	35.5	0
01/12/2016 12:35:40 p.m.	0.299	1.4	0.14	-2	4.21	1200	20	53	35.5	0
01/12/2016 12:36:10 p.m.	0.299	1.39	0.14	-4	4.21	1200	20	53	35.5	0
01/12/2016 12:36:40 p.m.	0.299	1.4	0.14	-1	4.21	1200	20	53	35.5	0
01/12/2016 12:37:10 p.m.	0.299	1.4	0.14	-4	4.21	1200	20	53	35.5	0
01/12/2016 12:37:40 p.m.	0.299	1.4	0.14	-2	4.21	1200	20	53	35.5	0
01/12/2016 12:38:10 p.m.	0.299	1.4	0.14	-2	4.21	1200	20	53	35.5	0
01/12/2016 12:38:40 p.m.	0.299	1.4	0.14	-6	4.21	1200	20	52.9	35.5	0
01/12/2016 12:39:10 p.m.	0.299	1.4	0.14	-2	4.21	1200	20	52.9	35.5	0
01/12/2016 12:39:40 p.m.	0.299	1.4	0.14	-5	4.21	1200	20	52.9	35.5	0
01/12/2016 12:40:10 p.m.	0.299	1.4	0.14	-2	4.21	1200	20	52.9	35.5	0
01/12/2016 12:40:40 p.m.	0.299	1.4	0.14	-1	4.21	1200	20	52.8	35.5	0
01/12/2016 12:41:10 p.m.	0.299	1.4	0.14	-5	4.21	1200	20	52.9	35.5	0
01/12/2016 12:41:40 p.m.	0.299	1.4	0.14	-3	4.21	1200	20	52.8	35.5	0
01/12/2016 12:42:10 p.m.	0.298	1.4	0.14	-5	4.21	1200	20	52.8	35.5	0
01/12/2016 12:42:40 p.m.	0.298	1.39	0.14	-3	4.21	1200	20	52.8	35.5	0
01/12/2016 12:43:10 p.m.	0.298	1.4	0.14	-2	4.21	1200	20	52.8	35.5	0
01/12/2016 12:43:40 p.m.	0.298	1.4	0.14	-3	4.21	1200	20	52.8	35.5	0
01/12/2016 12:44:10 p.m.	0.298	1.4	0.14	-2	4.21	1200	20	52.8	35.5	0
01/12/2016 12:44:40 p.m.	0.298	1.4	0.14	-2	4.21	1200	20	52.8	35.5	0
01/12/2016 12:45:10 p.m.	0.298	1.4	0.14	-2	4.21	1200	20	52.8	35.5	0
01/12/2016 12:45:40 p.m.	0.298	1.39	0.14	-1	4.21	1200	20	52.8	35.5	0
01/12/2016 12:46:10 p.m.	0.298	1.4	0.14	-4	4.21	1200	20	52.8	35.5	0
01/12/2016 12:46:40 p.m.	0.298	1.4	0.14	0	4.21	1200	20	52.8	35.5	0
01/12/2016 12:47:10 p.m.	0.298	1.4	0.14	-3	4.21	1200	20	52.7	35.5	0
01/12/2016 12:47:40 p.m.	0.298	1.4	0.14	-3	4.21	1200	20	52.7	35.5	0
01/12/2016 12:48:10 p.m.	0.298	1.4	0.14	-3	4.21	1200	20	52.7	35.4	0
01/12/2016 12:48:40 p.m.	0.298	1.4	0.14	-2	4.21	1200	20	52.7	35.4	0
01/12/2016 12:49:10 p.m.	0.298	1.4	0.14	-2	4.21	1200	20	52.7	35.4	0
01/12/2016 12:49:40 p.m.	0.298	1.4	0.14	-3	4.21	1200	20	52.7	35.4	0
01/12/2016 12:50:10 p.m.	0.298	1.4	0.14	-4	4.21	1200	20	52.7	35.4	0
01/12/2016 12:50:40 p.m.	0.298	1.4	0.14	-2	4.21	1200	20	52.6	35.5	0
01/12/2016 12:51:10 p.m.	0.298	1.4	0.14	-2	4.21	1200	20	52.6	35.5	0
01/12/2016 12:51:40 p.m.	0.298	1.4	0.14	-2	4.21	1200	20	52.6	35.5	0
01/12/2016 12:52:10 p.m.	0.298	1.4	0.14	-1	4.21	1200	20	52.6	35.5	0
01/12/2016 12:52:40 p.m.	0.298	1.4	0.14	-3	4.21	1200	20	52.5	35.5	0
01/12/2016 12:53:10 p.m.	0.298	1.4	0.14	-2	4.21	1200	20	52.5	35.4	0
01/12/2016 12:53:40 p.m.	0.298	1.4	0.14	-4	4.21	1200	20	52.5	35.4	0
01/12/2016 12:54:10 p.m.	0.298	1.4	0.14	-2	4.21	1200	20	52.5	35.4	0
01/12/2016 12:54:40 p.m.	0.298	1.4	0.14	-2	4.21	1200	20	52.5	35.5	0
01/12/2016 12:55:10 p.m.	0.298	1.4	0.14	-3	4.21	1200	20	52.5	35.4	0
01/12/2016 12:55:40 p.m.	0.298	1.4	0.14	-1	4.21	1200	20	52.5	35.4	0
01/12/2016 12:56:10 p.m.	0.298	1.4	0.14	-3	4.21	1200	20	52.5	35.4	0
01/12/2016 12:56:40 p.m.	0.298	1.4	0.14	-1	4.21	1200	20	52.4	35.4	0
01/12/2016 12:57:10 p.m.	0.298	1.4	0.14	-3	4.21	1200	20	52.4	35.4	0
01/12/2016 12:57:40 p.m.	0.298	1.4	0.14	-1	4.21	1200	20	52.4	35.4	0
01/12/2016 12:58:10 p.m.	0.298	1.4	0.14	-2	4.21	1200	20	52.4	35.4	0
01/12/2016 12:58:40 p.m.	0.298	1.4	0.14	-2	4.21	1200	20	52.4	35.4	0
01/12/2016 12:59:10 p.m.	0.298	1.4	0.14	-2	4.21	1200	20	52.3	35.4	0
01/12/2016 12:59:40 p.m.	0.298	1.4	0.14	-3	4.21	1200	20	52.3	35.4	0
01/12/2016 01:00:10 p.m.	0.298	1.4	0.14	-2	4.21	1200	20	52.3	35.4	0
01/12/2016 01:00:40 p.m.	0.298	1.4	0.14	-3	4.21	1200	20	52.3	35.4	0
01/12/2016 01:01:10 p.m.	0.298	1.4	0.14	-2	4.21	1200	20	52.3	35.4	0
01/12/2016 01:01:40 p.m.	0.298	1.4	0.14	-2	4.21	1200	20	52.2	35.4	0
01/12/2016 01:02:10 p.m.	0.298	1.4	0.14	-3	4.21	1200	20	52.2	35.4	0
01/12/2016 01:02:40 p.m.	0.298	1.4	0.14	-2	4.21	1200	20	52.2	35.4	0
01/12/2016 01:03:10 p.m.	0.298	1.4	0.14	-3	4.21	1200	20	52.2	35.4	0
01/12/2016 01:03:40 p.m.	0.298	1.4	0.14	0	4.22	1200	20	52.2	35.4	0
01/12/2016 01:04:10 p.m.	0.298	1.4	0.14	-1	4.21	1200	20	52	35.5	0
01/12/2016 01:04:40 p.m.	0.298	1.4	0.14	-3	4.22	1200	20	52.2	35.4	0
01/12/2016 01:05:10 p.m.	0.298	1.4	0.14	-3	4.21	1200	20	52.1	35.4	0
01/12/2016 01:05:40 p.m.	0.298	1.4	0.14	-2	4.21	1200	20	52	35.4	0
01/12/2016 01:06:10 p.m.	0.298	1.4	0.14	-3	4.22	1200	20	52	35.4	0
01/12/2016 01:06:40 p.m.	0.298	1.4	0.14	-3	4.22	1200	20	52	35.4	0
01/12/2016 01:07:10 p.m.	0.298	1.4	0.14	-3	4.21	1200	20	52	35.4	0
01/12/2016 01:07:40 p.m.	0.298	1.4	0.14	-4	4.22	1200	20	52	35.4	0
01/12/2016 01:08:10 p.m.	0.298	1.4	0.14	-3	4.21	1200	20	52	35.5	0
01/12/2016 01:08:40 p.m.	0.298	1.4	0.14	-2	4.22	1200	20	52	35.5	0
01/12/2016 01:09:10 p.m.	0.298	1.4	0.14	-2	4.21	1200	20	52	35.4	0
01/12/2016 01:09:40 p.m.	0.298	1.4	0.14	-3	4.21	1200	20	52	35.4	0
01/12/2016 01:10:10 p.m.	0.298	1.4	0.14	-2	4.22	1200	20	52	35.4	0
01/12/2016 01:10:40 p.m.	0.298	1.39	0.14	0	4.22	1200	20	51.9	35.5	0
01/12/2016 01:11:10 p.m.	0.298	1.39	0.14	0	4.21	1200	20	51.9	35.5	0
01/12/2016 01:11:40 p.m.	0.298	1.4	0.14	-3	4.22	1200	20	51.9	35.4	0
01/12/2016 01:12:10 p.m.	0.298	1.4	0.14	-2	4.22	1200	20	51.9	35.4	0
01/12/2016 01:12:40 p.m.	0.298	1.39	0.14	-1	4.21	1200	20	51.8	35.4	0
01/12/2016 01:13:10 p.m.	0.298	1.4	0.14	-1	4.22	1200	20	51.9	35.4	0
01/12/2016 01:13:40 p.m.	0.298	1.4	0.14	-3	4.22	1200	20	51.8	35.4	0
01/12/2016 01:14:10 p.m.	0.298	1.4	0.14	-3	4.22	1200	20	51.8	35.4	0
01/12/2016 01:14:40 p.m.	0.298	1.4	0.14	-1	4.21	1200	20	51.8	35.4	0
01/12/2016 01:15:10 p.m.	0.298	1.39	0.14	-3	4.21	1200	20	51.8	35.4	0
01/12/2016 01:15:40 p.m.	0.298	1.4	0.14	-4	4.21	1200	20	51.8	35.4	0
01/12/2016 01:16:10 p.m.	0.298	1.39	0.14	-2	4.21	1200	20	51.8	35.4	0
01/12/2016 01:16:40 p.m.	0.298	1.39	0.14	-1	4.21	1200	20	51.8	35.4	0
01/12/2016 01:17:10 p.m.	0.298	1.39	0.14	-2	4.21	1200	20	51.8	35.4	0
01/12/2016 01:17:40 p.m.	0.298	1.39	0.14	-2	4.21	1200	20	51.7	35.4	0
01/12/2016 01:18:10 p.m.	0.298	1.39	0.14	-2	4.21	1200	20	51.7	35.4	0
01/12/2016 01:18:40 p.m.	0.298	1.39	0.14	-2	4.21	1200	20	51.7	35.4	0
01/12/2016 01:19:10 p.m.	0.298	1.36	0.14	-1	4.21	1200	20	51.6	35.4	0
01/12/2016 01:19:40 p.m.	0.298	1.36	0.14	-2	4.21	1200	20	51.6	35.4	0
01/12/2016 01:20:10 p.m.	0.298	1.36	0.14	-3	4.21	1200	20	51.6	35.4	0
01/12/2016 01:20:40 p.m.	0.298	1.35	0.14	-2	4.21	1200	20	51.6	35.4	0
01/12/2016 01:21:10 p.m.	0.298	1.35	0.14	-1	4.21	1200	20	51.6	35.4	0
01/12/2016 01:21:40 p.m.	0.298	1.35	0.14	-3	4.21	1200	20	51.6	35.4	0
01/12/2016 01:22:10 p.m.	0.298	1.35	0.14	-3	4.21	1200	20	51.6	35.4	0
01/12/2016 01:22:40 p.m.	0.298	1.34	0.14	-2	4.21	1200	20	51.6	35.4	0
01/12/2016 01:23:10 p.m.	0.298	1.34	0.14	-3	4.21	1200	20	51.6	35.4	0
01/12/2016 01:23:40 p.m.	0.298	1.34	0.14	-3	4.21	1200	20	51.6	35.4	0
01/12/2016 01:24:10 p.m.	0.297	1.34	0.14	-1	4.21	1200	20	51.5	35.4	0
01/12/2016 01:24:40 p.m.	0.298	1.34	0.14	-3	4.21	1200	20	51.5	35.4	0
01/12/2016 01:25:10 p.m.	0.297	1.34	0.14	-1	4.21	1200	20	51.5	35.4	0
01/12/2016 01:25:40 p.m.	0.297	1.34	0.14	0	4.2	1200	20	51.5	35.4	0
01/12/2016 01:26:10 p.m.	0.297	1.34	0.14	-1	4.2	1200	20	51.5	35.4	0
01/12/2016 01:26:40 p.m.	0.297	1.34	0.14	-1	4.2	1200	20	51.4	35.4	0
01/12/2016 01:27:10 p.m.	0.297	1.34	0.13	0	4.2	1200	20	51.4	35.4	0
01/12/2016 01:27:40 p.m.	0.297	1.34	0.14	-3	4.2	1200	20	51.4	35.4	0
01/12/2016 01:28:10 p.m.	0.297	1.34	0.14	-3	4.2	1200	20	51.4	35.3	0
01/12/2016 01:28:40 p.m.	0.297	1.34	0.14	-1	4.2	1200	20	51.4	35.3	0
01/12/2016 01:29:10 p.m.	0.297	1.34	0.14	-3	4.2	1200	20	51.4	35.3	0
01/12/2016 01:29:40 p.m.	0.297	1.34	0.13	-2	4.2	1200	20	51.3	35.3	0
01/12/2016 01:30:10 p.m.	0.297	1.34	0.14	-1	4.2	1200	20	51.3	35.3	0
01/12/2016 01:30:40 p.m.	0.297	1.34	0.13	-1	4.19	1200	20	51.3	35.3	0
01/12/2016 01:31:10 p.m.	0.297	1.34	0.14	-3	4.06	1200	20	51.3	35.3	0
01/12/2016 01:31:40 p.m.	0.297	1.34	0.13	-2	4.07	1200	20	51.2	35.3	0
01/12/2016 01:32:10 p.m.	0.297	1.34	0.14	0	4.08	1200	20	51.3	35.3	0
01/12/2016 01:32:40 p.m.	0.297	1.34	0.14	-3	4.08	1200	20	51.3	35.3	0
01/12/2016 01:33:10 p.m.	0.297	1.34	0.14	-2	4.08	1200	20	51.2	35.3	0
01/12/2016 01:33:40 p.m.	0.297	1.34	0.13	-1	4.09	1200	20	51.2	35.2	0
01/12/2016 01:34:10 p.m.	0.297	1.34	0.14	-2	4.09	1200	20	51.2	35.3	0
01/12/2016 01:34:40 p.m.	0.297	1.34	0.14	-2	4.09	1200	20	51.2	35.2	0
01/12/2016 01:35:10 p.m.	0.297	1.34	0.14	0	4.09	1200	20	51.2	35.2	0
01/12/2016 01:35:40 p.m.	0.297	1.34	0.14	-3	4.09	1200	20	51.2	35.2	0
01/12/2016 01:36:10 p.m.	0.297	1.34	0.14	-2	4.09	1200	20	51.2	35.2	0
01/12/2016 01:36:40 p.m.	0.297	1.34	0.14	-2	4.09	1200	20	51.2	35.2	0
01/12/2016 01:37:10 p.m.	0.297	1.34	0.14	-2	4.09	1200	20	51.2	35.2	0
01/12/2016 01:37:40 p.m.	0.297	1.34	0.14	-1	4.09	1200	20	51.2	35.2	0
01/12/2016 01:38:10 p.m.	0.297	1.34	0.14	-2	4.09	1200	20	51.2	35.2	0
01/12/2016 01:38:40 p.m.	0.297	1.34	0.14	0	4.09	1200	20	51.2	35.2	0
01/12/2016 01:39:10 p.m.	0.297	1.34	0.13	-4	4.09	1200	20	51.1	35.2	0
01/12/2016 01:39:40 p.m.	0.297	1.34	0.14	-4	4.09	1200	20	51.1	35.2	0
01/12/2016 01:40:10 p.m.	0.297	1.34	0.13	-3	4.09	1200	20	51.1	35.2	0
01/12/2016 01:40:40 p.m.	0.297	1.34	0.14	-2	4.09	1200	20	51.1	35.2	0
01/12/2016 01:41:10 p.m.	0.297	1.34	0.14	-2	4.09	1200	20	51.1	35.1	0
01/12/2016 01:41:40 p.m.	0.297	1.28	0.14	-3	4.09	1200	20	51	35.1	0
01/12/2016 01:42:10 p.m.	0.297	1.27	0.14	-3	4.09	1200	20	51	35.1	0
01/12/2016 01:42:40 p.m.	0.297	1.27	0.13	-3	4.09	1200	20	50.8	35.2	0
01/12/2016 01:43:10 p.m.	0.297	1.27	0.14	-3	4.09	1200	20	50.7	35.1	0
01/12/2016 01:43:40 p.m.	0.297	1.27	0.14	-3	4.09	1200	20	50.8	35.1	0
01/12/2016 01:44:10 p.m.	0.297	1.27	0.14	-4	4.09	1200	20	51	35.1	0
01/12/2016 01:44:40 p.m.	0.297	1.27	0.14	-4	4.09	1200	20	51.2	35.1	0
01/12/2016 01:45:10 p.m.	0.297	1.27	0.14	-4	4.09	1200	20	51.3	35.1	0
01/12/2016 01:45:40 p.m.	0.297	1.27	0.14	-3	4.09	1200	20	51.5	35.1	0
01/12/2016 01:46:10 p.m.	0.297	1.27	0.14	-3	4.09	1200	20	51.6	35.1	0
01/12/2016 01:46:40 p.m.	0.297	1.27	0.14	-2	4.09	1200	20	51.8	35.1	0
01/12/2016 01:47:10 p.m.	0.297	1.27	0.14	-4	4.09	1200	20	52	35.1	0
01/12/2016 01:47:40 p.m.	0.297	1.27	0.14	-4	4.09	1200	20	52.2	35.1	0
01/12/2016 01:48:10 p.m.	0.297	1.27	0.14	-1	4.09	1200	20	52.3	35.1	0
01/12/2016 01:48:40 p.m.	0.297	1.27	0.14	-3	4.09	1200	20	52.5	35	0
01/12/2016 01:49:10 p.m.	0.297	1.27	0.14	-1	4.09	1200	20	52.6	35	0
01/12/2016 01:49:40 p.m.	0.297	1.27	0.14	-3	4.09	1200	20	52.8	35	0
01/12/2016 01:50:10 p.m.	0.297	1.27	0.14	-1	4.09	1200	20	52.9	35	0
01/12/2016 01:50:40 p.m.	0.297	1.26	0.14	-3	4.09	1200	20	53	35	0
01/12/2016 01:51:10 p.m.	0.297	1.26	0.14	-3	4.09	1200	20	53.2	35	0
01/12/2016 01:51:40 p.m.	0.297	1.27	0.14	-2	4.08	1200	20	53.3	35	0
01/12/2016 01:52:10 p.m.	0.297	1.26	0.14	-3	4.08	1200	20	53.5	35	0
01/12/2016 01:52:40 p.m.	0.297	1.27	0.14	-3	4.08	1200	20	53.6	35	0
01/12/2016 01:53:10 p.m.	0.297	1.26	0.14	-4	4.08	1200	20	53.7	35	0
01/12/2016 01:53:40 p.m.	0.297	1.27	0.14	-2	4.08	1200	20	53.9	35	0
01/12/2016 01:54:10 p.m.	0.297	1.27	0.14	-4	4.08	1200	20	54	35	0
01/12/2016 01:54:40 p.m.	0.297	1.27	0.14	-3	4.08	1200	20	54.2	35	0
01/12/2016 01:55:10 p.m.	0.296	1.27	0.14	-2	4.08	1200	20	54.3	35	0
01/12/2016 01:55:40 p.m.	0.296	1.27	0.14	-2	4.08	1200	20	54.5	35	0
01/12/2016 01:56:10 p.m.	0.296	1.27	0.14	-2	4.08	1200	20	54.5	35	0
01/12/2016 01:56:40 p.m.	0.296	1.27	0.14	-3	4.08	1200	20	54.7	35	0
01/12/2016 01:57:10 p.m.	0.296	1.26	0.14	-4	4.08	1200	20	54.9	35	0
01/12/2016 01:57:40 p.m.	0.296	1.27	0.14	-3	4.08	1200	20	55	35	0
01/12/2016 01:58:10 p.m.	0.296	1.27	0.14	-3	4.08	1200	20	55.1	35	0
01/12/2016 01:58:40 p.m.	0.296	1.27	0.14	-2	4.08	1200	20	55.3	35	0
01/12/2016 01:59:10 p.m.	0.296	1.27	0.14	-1	4.08	1200	20	55.3	35	0
01/12/2016 01:59:40 p.m.	0.296	1.27	0.13	-3	4.08	1200	20	55.5	35	0
01/12/2016 02:00:10 p.m.	0.296	1.27	0.14	-3	4.08	1200	20	55.6	35	0
01/12/2016 02:00:40 p.m.	0.296	1.27	0.14	-2	4.08	1200	20	55.7	35	0
01/12/2016 02:01:11 p.m.	0.296	1.27	0.13	-3	4.08	1200	20	55.9	35	0
01/12/2016 02:01:41 p.m.	0.296	1.27	0.14	-2	4.08	1200	20	56	35	0
01/12/2016 02:02:11 p.m.	0.296	1.27	0.13	-1	4.08	1200	20	56.1	35	0
01/12/2016 02:02:41 p.m.	0.296	1.27	0.13	-2	4.08	1200	20	56.2	35	0
01/12/2016 02:03:11 p.m.	0.296	1.27	0.14	-1	4.08	1200	20	56.4	35	0
01/12/2016 02:03:41 p.m.	0.296	1.27	0.13	-2	4.08	1200	20	56.5	35	0
01/12/2016 02:04:11 p.m.	0.296	1.26	0.14	-2	4.08	1200	20	56.6	35	0
01/12/2016 02:04:41 p.m.	0.296	1.27	0.14	-2	4.08	1200	20	56.8	35	0
01/12/2016 02:05:11 p.m.	0.296	1.27	0.14	-1	4.08	1200	20	56.9	35	0
01/12/2016 02:05:41 p.m.	0.296	1.27	0.13	-2	4.08	1200	20	57	35	0
01/12/2016 02:06:11 p.m.	0.296	1.27	0.14	-2	4.08	1200	20	57.1	35	0
01/12/2016 02:06:41 p.m.	0.296	1.27	0.14	-3	4.08	1200	20	57.2	35	0
01/12/2016 02:07:11 p.m.	0.296	1.26	0.13	-1	4.08	1200	20	57.3	35	0
01/12/2016 02:07:41 p.m.	0.296	1.27	0.14	-3	4.08	1200	20	57.5	35	0
01/12/2016 02:08:11 p.m.	0.296	1.27	0.13	-2	4.08	1200	20	57.6	35	0
01/12/2016 02:08:41 p.m.	0.296	1.26	0.14	-1	4.08	1200	20	57.7	35	0
01/12/2016 02:09:11 p.m.	0.296	1.27	0.14	-3	4.08	1200	20	57.8	35	0
01/12/2016 02:09:41 p.m.	0.296	1.27	0.14	-1	4.08	1200	20	57.9	34.9	0
01/12/2016 02:10:11 p.m.	0.296	1.26	0.14	-2	4.08	1200	20	58	34.9	0
01/12/2016 02:10:41 p.m.	0.296	1.27	0.14	-3	4.08	1200	20	58.2	34.9	0
01/12/2016 02:11:11 p.m.	0.296	1.27	0.14	-1	4.08	1200	20	58.3	34.9	0
01/12/2016 02:11:41 p.m.	0.296	1.27	0.14	-2	4.08	1200	20	58.5	34.9	0
01/12/2016 02:12:11 p.m.	0.296	1.26	0.14	-1	4.08	1200	20	58.5	34.9	0
01/12/2016 02:12:41 p.m.	0.296	1.27	0.14	-3	4.08	1200	20	58.6	34.9	0
01/12/2016 02:13:11 p.m.	0.296	1.26	0.14	-1	4.08	1200	20	58.8	34.9	0
01/12/2016 02:13:41 p.m.	0.296	1.27	0.14	0	4.08	1200	20	58.9	34.9	0
01/12/2016 02:14:11 p.m.	0.296	1.27	0.14	-2	4.08	1200	20	59	34.9	0
01/12/2016 02:14:41 p.m.	0.296	1.27	0.13	-2	4.08	1200	20	59.2	34.9	0
01/12/2016 02:15:11 p.m.	0.296	1.26	0.13	-3	4.08	1200	20	59.3	34.9	0
01/12/2016 02:15:41 p.m.	0.296	1.26	0.14	-3	4.08	1200	20	59.3	34.9	0
01/12/2016 02:16:11 p.m.	0.296	1.27	0.13	-2	4.08	1200	20	59.4	34.9	0
01/12/2016 02:16:41 p.m.	0.296	1.27	0.14	-3	4.08	1200	20	59.5	34.9	0
01/12/2016 02:17:11 p.m.	0.296	1.27	0.13	0	4.08	1200	20	59.7	34.9	0
01/12/2016 02:17:41 p.m.	0.296	1.26	0.14	0	4.08	1200	20	59.8	34.9	0
01/12/2016 02:18:11 p.m.	0.296	1.26	0.14	-1	4.08	1200	20	59.9	34.9	0
01/12/2016 02:18:41 p.m.	0.296	1.26	0.13	1	4.08	1200	20	60	34.9	0
01/12/2016 02:19:11 p.m.	0.296	1.25	0.14	-3	4.08	1200	20	60.1	34.9	0
01/12/2016 02:19:41 p.m.	0.296	1.24	0.13	-3	4.08	1200	20	60.2	34.9	0
01/12/2016 02:20:11 p.m.	0.296	1.24	0.13	0	4.08	1200	20	60	34.9	0
01/12/2016 02:20:41 p.m.	0.296	1.22	0.14	-2	4.08	1200	20	59.8	34.9	0
01/12/2016 02:21:11 p.m.	0.296	1.22	0.14	-1	4.08	1200	20	59.6	34.9	0
01/12/2016 02:21:41 p.m.	0.296	1.28	0.14	-2	4.08	1200	20	59.3	34.9	0
01/12/2016 02:22:11 p.m.	0.296	1.36	0.14	0	4.08	1200	20	59.2	34.9	0
01/12/2016 02:22:41 p.m.	0.296	1.42	0.14	-2	4.08	1200	20	58.9	34.9	0
01/12/2016 02:23:11 p.m.	0.296	1.44	0.14	0	4.08	1200	20	58.6	34.9	0
01/12/2016 02:23:41 p.m.	0.296	1.44	0.14	2	4.08	1200	20	58.3	34.9	0
01/12/2016 02:24:11 p.m.	0.296	1.44	0.14	1	4.08	1200	20	58.1	34.9	0
01/12/2016 02:24:41 p.m.	0.296	1.44	0.14	-3	4.08	1200	20	58	34.9	0
01/12/2016 02:25:11 p.m.	0.296	1.44	0.14	-1	4.08	1200	20	57.9	34.9	0
01/12/2016 02:25:41 p.m.	0.296	1.43	0.14	-1	4.08	1200	20	57.8	34.9	0
01/12/2016 02:26:11 p.m.	0.296	1.42	0.13	1	4.08	1200	20	57.7	34.9	0
01/12/2016 02:26:41 p.m.	0.296	1.42	0.14	0	4.08	1200	20	57.7	34.9	0
01/12/2016 02:27:11 p.m.	0.296	1.42	0.14	-1	4.08	1200	20	57.6	34.9	0
01/12/2016 02:27:41 p.m.	0.296	1.42	0.14	0	4.08	1200	20	57.5	34.9	0
01/12/2016 02:28:11 p.m.	0.296	1.42	0.14	1	4.08	1200	20	57.5	34.9	0
01/12/2016 02:28:41 p.m.	0.296	1.42	0.14	0	4.08	1200	20	57.4	34.9	0
01/12/2016 02:29:11 p.m.	0.296	1.42	0.14	-3	4.08	1200	20	57.3	34.9	0
01/12/2016 02:29:41 p.m.	0.296	1.42	0.14	0	4.08	1200	20	57.2	34.9	0
01/12/2016 02:30:11 p.m.	0.296	1.42	0.14	-2	4.08	1200	20	57.2	34.8	0
01/12/2016 02:30:41 p.m.	0.296	1.42	0.14	-1	4.08	1200	20	57.1	34.8	0
01/12/2016 02:31:11 p.m.	0.296	1.41	0.14	0	4.08	1200	20	57	34.8	0
01/12/2016 02:31:41 p.m.	0.296	1.48	1.1	0	4.08	1200	20	56.5	35.5	0
01/12/2016 02:32:11 p.m.	0.296	1.53	1.26	-3	4.08	1200	20	56.3	38.5	0
01/12/2016 02:32:41 p.m.	0.319	1.53	1.27	-91	4.08	1200	20	56.3	40.6	0
01/12/2016 02:33:11 p.m.	0.328	1.57	4.01	44	4.05	1200	20	56.3	42.9	0
01/12/2016 02:33:41 p.m.	0.295	1.57	4.37	-10	4.03	1200	20	56.8	47.7	0
01/12/2016 02:34:11 p.m.	0.309	1.57	4.35	-5	4.07	1200	20	58.6	49.8	0
01/12/2016 02:34:41 p.m.	0.307	1.58	4.32	0	4.58	1200	20	60.7	50.9	0
01/12/2016 02:35:11 p.m.	0.76	1.58	4.32	-79	4.51	281	20	62.7	52.4	0
01/12/2016 02:35:41 p.m.	1.376	1.57	4.31	-113	4.44	596	23.1	63.1	52.2	0
01/12/2016 02:36:11 p.m.	2.003	1.58	4.31	-159	4.36	911	23.3	64.4	53	0
01/12/2016 02:36:41 p.m.	2.078	1.57	4.3	-169	4.27	1000	23.6	65.9	53.6	0
01/12/2016 02:37:11 p.m.	0.277	1.53	2.65	-14	4.27	1000	20	65.6	56.9	0
01/12/2016 02:37:41 p.m.	0.308	1.45	0.15	-45	4.27	1000	20	63.9	60	0
01/12/2016 02:38:11 p.m.	0.305	1.47	0.14	-44	4.28	1000	20	63.8	60.5	0
01/12/2016 02:38:41 p.m.	0.302	1.46	0.13	-45	4.28	1000	20	64.3	60.6	0
01/12/2016 02:39:11 p.m.	0.301	1.46	0.14	-43	4.28	1000	20	64.2	60.5	0
01/12/2016 02:39:41 p.m.	0.3	1.47	0.14	-44	4.28	1000	20	64	60.5	0
01/12/2016 02:40:11 p.m.	0.299	1.46	0.13	-39	4.28	1000	20	63.9	60.4	0
01/12/2016 02:40:41 p.m.	0.298	1.46	0.13	-1	4.28	1000	20	63.9	60.2	0
01/12/2016 02:41:11 p.m.	0.298	1.46	0.13	-1	4.28	1000	20	63.9	59.9	0
01/12/2016 02:41:46 p.m.	0.297	1.46	0.13	-2	4.28	1000	20	63.8	59.4	0
01/12/2016 02:42:11 p.m.	0.297	1.46	0.14	-2	4.29	1000	20	63.7	59.3	0
01/12/2016 02:42:41 p.m.	0.297	1.46	0.14	-2	4.28	1000	20	63.7	58.9	0
01/12/2016 02:43:11 p.m.	0.297	1.46	0.14	-2	4.28	1000	20	63.7	58.5	0
01/12/2016 02:43:41 p.m.	0.297	1.46	0.14	-2	4.29	1000	20	63.7	58.1	0
01/12/2016 02:44:11 p.m.	0.297	1.46	0.14	-2	4.29	1000	20	63.7	57.5	0
01/12/2016 02:44:41 p.m.	0.297	1.46	0.14	-3	4.29	1000	20	63.7	57	0
01/12/2016 02:45:11 p.m.	0.297	1.46	0.13	-2	4.29	1000	20	63.7	56.6	0
01/12/2016 02:45:41 p.m.	0.297	1.46	0.14	-2	4.29	1000	20	63.6	56.1	0
01/12/2016 02:46:11 p.m.	0.297	1.46	0.13	0	4.29	1000	20	63.6	55.9	0
01/12/2016 02:46:41 p.m.	0.297	1.46	0.14	-2	4.29	1000	20	63.6	55.5	0
01/12/2016 02:47:11 p.m.	0.297	1.46	0.14	-3	4.29	1000	20	63.6	55.3	0
01/12/2016 02:47:41 p.m.	0.297	1.46	0.14	-1	4.29	1000	20	63.6	55.1	0
01/12/2016 02:48:11 p.m.	0.297	1.46	0.14	-2	4.28	1000	20	63.5	54.8	0
01/12/2016 02:48:41 p.m.	0.297	1.46	0.13	-2	4.28	1000	20	63.5	54.6	0
01/12/2016 02:49:11 p.m.	0.296	1.46	0.14	-2	4.29	1000	20	63.5	54.4	0
01/12/2016 02:49:41 p.m.	0.296	1.46	0.14	-2	4.28	1000	20	63.5	54.2	0
01/12/2016 02:50:11 p.m.	0.296	1.46	0.14	-1	4.28	1000	20	63.5	53.9	0
01/12/2016 02:50:41 p.m.	0.297	1.46	0.13	-2	4.28	1000	20	63.4	53.7	0
01/12/2016 02:51:11 p.m.	0.297	1.46	0.14	-2	4.28	1000	20	63.4	53.5	0
01/12/2016 02:51:41 p.m.	0.297	1.46	0.13	-1	4.28	1000	20	63.4	53.3	0
01/12/2016 02:52:11 p.m.	0.297	1.46	0.14	-2	4.28	1000	20	63.4	53	0
01/12/2016 02:52:41 p.m.	0.297	1.46	0.13	-1	4.28	1000	20	63.3	52.8	0
01/12/2016 02:53:11 p.m.	0.297	1.46	0.13	-2	4.28	1000	20	63.3	52.7	0
01/12/2016 02:53:41 p.m.	0.297	1.46	0.14	-3	4.28	1000	20	63.3	52.5	0
01/12/2016 02:54:11 p.m.	0.297	1.46	0.14	-2	4.28	1000	20	63.3	52.3	0
01/12/2016 02:54:41 p.m.	0.297	1.46	0.14	-2	4.28	1000	20	63.3	52.1	0
01/12/2016 02:55:11 p.m.	0.297	1.46	0.14	-3	4.28	1000	20	63.2	52	0
01/12/2016 02:55:41 p.m.	0.297	1.46	0.14	0	4.28	1000	20	63.2	51.8	0
01/12/2016 02:56:11 p.m.	0.297	1.46	0.13	-3	4.28	1000	20	63.2	51.6	0
01/12/2016 02:56:41 p.m.	0.297	1.46	0.13	-1	4.28	1000	20	63.2	51.3	0
01/12/2016 02:57:11 p.m.	0.297	1.51	0.14	-2	4.28	1000	20	63.2	51.2	0
01/12/2016 02:57:41 p.m.	0.297	1.48	0.13	-3	4.28	1000	20	63.1	51	0
01/12/2016 02:58:11 p.m.	0.297	1.46	0.96	-1	4.28	1000	20	62.9	56.2	0
01/12/2016 02:58:41 p.m.	0.297	1.46	0.93	-1	4.28	1000	20	62.7	60.1	0
01/12/2016 02:59:11 p.m.	0.315	1.51	1.36	57	4.26	1000	20	62.7	61	0
01/12/2016 02:59:41 p.m.	0.31	1.59	4.27	7	4.24	1000	20	62.8	61.1	0
01/12/2016 03:00:11 p.m.	0.322	1.57	4.26	7	4.22	991	20	64.2	61.3	0
01/12/2016 03:00:41 p.m.	0.635	1.57	4.26	-28	4.2	224	20	65.4	61.8	0
01/12/2016 03:01:11 p.m.	1.32	1.55	4.27	-74	4.15	500	23	66.3	62.8	0
01/12/2016 03:01:41 p.m.	1.647	1.53	4.27	-125	4.09	706	23.3	68.1	64.3	0
01/12/2016 03:02:11 p.m.	2.519	1.5	4.25	-219	4.01	1000	23.5	70.1	65.6	0
01/12/2016 03:02:41 p.m.	2.73	1.47	4.25	-253	4.6	1100	23.8	72.7	67.1	0
01/12/2016 03:03:11 p.m.	2.93	1.43	4.23	-277	4.44	1200	24	74.8	67.8	0
01/12/2016 03:03:41 p.m.	2.893	1.41	4.23	-268	4.31	1200	24.2	75.6	68.3	0
01/12/2016 03:04:11 p.m.	3.093	1.42	4.22	-292	4.18	1300	24.5	75.9	68.8	0
01/12/2016 03:04:41 p.m.	3.108	1.45	4.21	-300	4.05	1300	24.7	76.2	69.2	0
01/12/2016 03:05:11 p.m.	3.137	1.47	4.21	-300	4.41	1327	25	76.9	70	0
01/12/2016 03:05:41 p.m.	3.364	1.49	4.19	-329	4.48	1400	25.2	77.9	70.9	0
01/12/2016 03:06:11 p.m.	3.377	1.53	4.18	-333	4.32	1400	25.4	79	71.6	0
01/12/2016 03:06:41 p.m.	3.62	1.51	4.17	-374	4.16	1500	25.7	80.4	72.5	0
01/12/2016 03:07:11 p.m.	3.633	1.51	4.18	-366	4.03	1500	25.9	82.2	73.4	0
01/12/2016 03:07:41 p.m.	3.598	1.51	4.16	-343	4.59	1454	26.2	82.6	73.4	0
01/12/2016 03:08:11 p.m.	3.506	1.48	4.17	-358	4.44	1440	25.9	81.7	73	0
01/12/2016 03:08:41 p.m.	3.496	1.47	4.16	-348	4.28	1458	26.2	80.8	72.5	0
01/12/2016 03:09:11 p.m.	3.448	1.47	4.16	-339	4.14	1438	26.3	79.7	71.9	0
01/12/2016 03:09:41 p.m.	3.369	1.47	4.16	-329	4	1411	26.2	79.2	71.9	0
01/12/2016 03:10:11 p.m.	3.386	1.47	4.16	-342	4.58	1411	26.2	78.9	72	0
01/12/2016 03:10:41 p.m.	3.443	1.46	4.15	-342	4.41	1436	26.2	78.9	72.2	0
01/12/2016 03:11:11 p.m.	3.471	1.46	4.15	-335	4.25	1448	26.3	79.1	72.4	0
01/12/2016 03:11:41 p.m.	3.557	1.47	4.15	-346	4.11	1476	26.3	79.5	72.5	0
01/12/2016 03:12:11 p.m.	3.575	1.47	4.15	-374	4.15	1486	26.4	79.9	72.8	0
01/12/2016 03:12:41 p.m.	3.575	1.47	4.14	-353	4.53	1486	26.4	80.3	73	0
01/12/2016 03:13:11 p.m.	3.612	1.47	4.14	-352	4.36	1496	26.4	80.5	73.2	0
01/12/2016 03:13:41 p.m.	3.709	1.48	4.14	-379	4.2	1533	26.5	80.8	73.4	0
01/12/2016 03:14:11 p.m.	3.702	1.48	4.12	-382	4.05	1545	26.6	81.3	73.5	0
01/12/2016 03:14:41 p.m.	3.716	1.48	4.12	-367	4.46	1537	26.6	81.5	73.7	0
01/12/2016 03:15:11 p.m.	3.671	1.48	4.12	-378	4.45	1557	26.5	81.6	73.8	0
01/12/2016 03:15:41 p.m.	4.076	1.49	4.12	-414	4.27	1700	26.7	82	73.9	0
01/12/2016 03:16:11 p.m.	4.099	1.49	4.11	-411	4.1	1700	27	82.9	74.1	0
01/12/2016 03:16:41 p.m.	4.321	1.5	4.1	-454	4.27	1800	27	83.6	74.3	0
01/12/2016 03:17:11 p.m.	4.334	1.52	4.1	-448	4.5	1800	27	84.4	74.4	0
01/12/2016 03:17:41 p.m.	4.616	1.53	4.1	-487	4.29	1900	27	85	74.7	0
01/12/2016 03:18:11 p.m.	4.583	1.55	4.09	-482	4.1	1900	27	85.9	74.9	0
01/12/2016 03:18:41 p.m.	4.587	1.55	4.1	-497	4.3	1900	27	86.4	75.1	0
01/12/2016 03:19:11 p.m.	4.606	1.56	4.09	-463	4.48	1900	27	86.8	75.2	0
01/12/2016 03:19:41 p.m.	4.592	1.58	4.09	-467	4.27	1900	27	87	75.3	0
01/12/2016 03:20:11 p.m.	4.58	1.58	4.09	-475	4.07	1900	27	87.2	75.4	0
01/12/2016 03:20:41 p.m.	4.588	1.59	4.08	-494	4.36	1900	27	87.4	75.5	0
01/12/2016 03:21:11 p.m.	4.596	1.61	4.08	-466	4.46	1900	27	87.4	75.5	0
01/12/2016 03:21:41 p.m.	4.316	1.61	4.08	-425	4.26	1772	27	87.5	75.5	0
01/12/2016 03:22:11 p.m.	3.866	1.6	4.09	-387	4.09	1600	26.8	86.5	75.6	0
01/12/2016 03:22:41 p.m.	3.623	1.59	4.09	-362	4.25	1500	26.5	85.1	75.6	0
01/12/2016 03:23:11 p.m.	3.611	1.56	4.1	-345	4.51	1500	26.5	84.1	75.5	0
01/12/2016 03:23:41 p.m.	3.243	1.56	4.1	-331	4.35	1387	26	83.2	75.2	0
01/12/2016 03:24:11 p.m.	3.623	1.55	4.1	-359	4.2	1500	26.2	82.3	74.9	0
01/12/2016 03:24:41 p.m.	3.738	1.56	4.11	-378	4.05	1574	24.5	82	74.6	0
01/12/2016 03:25:11 p.m.	3.58	1.55	4.11	-371	4.48	1514	24.5	82.2	74.7	0
01/12/2016 03:25:41 p.m.	3.557	1.55	4.11	-352	4.46	1502	24.5	82.1	74.7	0
01/12/2016 03:26:11 p.m.	3.719	1.56	4.1	-364	4.29	1554	24.6	82	74.7	0
01/12/2016 03:26:41 p.m.	3.56	1.58	4.1	-355	4.13	1501	24.5	82.1	74.7	0
01/12/2016 03:27:11 p.m.	3.436	1.57	4.1	-343	4	1449	24.3	82.1	74.9	0
01/12/2016 03:27:41 p.m.	3.648	1.58	4.09	-360	4.58	1524	24.4	81.9	75	0
01/12/2016 03:28:11 p.m.	3.561	1.57	4.11	-355	4.4	1494	24.5	82	74.9	0
01/12/2016 03:28:41 p.m.	3.559	1.56	4.1	-353	4.24	1504	24.4	82	74.8	0
01/12/2016 03:29:11 p.m.	3.595	1.56	4.13	-351	4.09	1505	24.5	81.7	74.8	0
01/12/2016 03:29:41 p.m.	3.634	1.57	4.1	-367	4.24	1524	24.6	81.9	74.8	0
01/12/2016 03:30:11 p.m.	3.634	1.57	4.11	-350	4.51	1523	24.6	82.3	74.9	0
01/12/2016 03:30:41 p.m.	3.62	1.58	4.13	-343	4.34	1511	24.5	82.2	74.8	0
01/12/2016 03:31:11 p.m.	3.576	1.57	4.1	-354	4.18	1507	24.5	82.2	74.9	0
01/12/2016 03:31:41 p.m.	3.533	1.57	4.1	-344	4.04	1485	24.4	82	74.9	0
01/12/2016 03:32:11 p.m.	3.58	1.57	4.12	-351	4.49	1493	24.5	81.9	74.9	0
01/12/2016 03:32:41 p.m.	3.511	1.57	4.1	-342	4.45	1470	24.4	81.8	74.8	0
01/12/2016 03:33:11 p.m.	3.504	1.58	4.1	-343	4.29	1470	24.4	81.7	74.9	0
01/12/2016 03:33:41 p.m.	3.44	1.57	4.1	-328	4.14	1436	24.3	81.6	75	0
01/12/2016 03:34:11 p.m.	3.302	1.56	4.11	-323	4.01	1386	24.1	81.4	74.8	0
01/12/2016 03:34:41 p.m.	3.358	1.57	4.11	-321	4.6	1409	24.2	81.2	74.8	0
01/12/2016 03:35:11 p.m.	3.499	1.57	4.11	-331	4.42	1458	24.4	81.4	74.8	0
01/12/2016 03:35:41 p.m.	3.482	1.58	4.1	-332	4.26	1447	24.3	81.4	74.7	0
01/12/2016 03:36:11 p.m.	3.432	1.58	4.12	-330	4.11	1430	24.3	81.4	74.9	0
01/12/2016 03:36:41 p.m.	3.373	1.58	4.11	-330	4.11	1417	24.2	81.4	74.8	0
01/12/2016 03:37:11 p.m.	3.418	1.58	4.13	-322	4.54	1427	24.3	81.4	74.6	0
01/12/2016 03:37:41 p.m.	3.402	1.58	4.12	-337	4.37	1434	24.3	81.3	74.5	0
01/12/2016 03:38:11 p.m.	3.348	1.58	4.11	-331	4.23	1413	24.2	81.2	74.5	0
01/12/2016 03:38:41 p.m.	3.472	1.57	4.11	-333	4.08	1456	24.3	81.1	74.5	0
01/12/2016 03:39:11 p.m.	3.519	1.58	4.11	-352	4.26	1471	24.4	81.2	74.6	0
01/12/2016 03:39:41 p.m.	3.533	1.59	4.1	-343	4.5	1486	24.4	81.4	74.7	0
01/12/2016 03:40:11 p.m.	3.544	1.59	4.13	-349	4.34	1475	24.4	81.5	74.7	0
01/12/2016 03:40:41 p.m.	3.51	1.59	4.11	-349	4.18	1467	24.4	81.5	74.8	0
01/12/2016 03:41:11 p.m.	3.495	1.59	4.13	-340	4.04	1465	24.4	81.6	74.8	0
01/12/2016 03:41:41 p.m.	3.518	1.59	4.13	-354	4.47	1481	24.4	81.7	74.8	0
01/12/2016 03:42:11 p.m.	3.491	1.6	4.11	-339	4.46	1465	24.4	81.6	74.8	0
01/12/2016 03:42:42 p.m.	3.499	1.6	4.11	-343	4.3	1466	24.3	81.5	74.8	0
01/12/2016 03:43:11 p.m.	3.399	1.59	4.12	-329	4.15	1429	24.3	81.5	74.9	0
01/12/2016 03:43:41 p.m.	3.391	1.59	4.13	-330	4.02	1424	24.2	81.4	74.8	0
01/12/2016 03:44:11 p.m.	3.525	1.61	4.11	-346	4.61	1481	24.3	81.4	74.8	0
01/12/2016 03:44:41 p.m.	3.43	1.6	4.11	-336	4.42	1442	24.3	81.4	74.8	0
01/12/2016 03:45:11 p.m.	3.399	1.59	4.12	-328	4.27	1431	24.3	81.3	74.8	0
01/12/2016 03:45:41 p.m.	3.584	1.6	4.11	-354	4.12	1502	24.4	81.4	74.8	0
01/12/2016 03:46:11 p.m.	3.706	1.6	4.12	-365	4.08	1553	24.5	81.5	74.8	0
01/12/2016 03:46:41 p.m.	3.639	1.62	4.1	-365	4.55	1528	24.6	82.1	74.9	0
01/12/2016 03:47:11 p.m.	3.576	1.62	4.13	-351	4.37	1509	24.5	82.2	74.9	0
01/12/2016 03:47:41 p.m.	3.615	1.62	4.11	-365	4.21	1529	24.5	82.3	75	0
01/12/2016 03:48:11 p.m.	3.514	1.61	4.1	-366	4.06	1489	24.4	82.2	75	0
01/12/2016 03:48:41 p.m.	3.614	1.63	4.11	-366	4.38	1522	24.5	82.2	75.1	0
01/12/2016 03:49:11 p.m.	3.645	1.62	4.1	-353	4.48	1520	24.5	82.3	75.1	0
01/12/2016 03:49:41 p.m.	3.597	1.62	4.11	-348	4.31	1504	24.5	82.3	75	0
01/12/2016 03:50:11 p.m.	3.532	1.61	4.1	-340	4.16	1481	24.4	82.2	75	0
01/12/2016 03:50:41 p.m.	3.537	1.6	4.13	-344	4.01	1473	24.4	82.1	75	0
01/12/2016 03:51:11 p.m.	3.403	1.6	4.1	-333	4.6	1423	24.2	81.9	75	0
01/12/2016 03:51:41 p.m.	3.393	1.6	4.11	-323	4.42	1418	24.2	81.6	75	0
01/12/2016 03:52:11 p.m.	3.395	1.6	4.14	-323	4.27	1416	24.2	81.5	75	0
01/12/2016 03:52:41 p.m.	3.445	1.6	4.11	-319	4.12	1438	24.3	81.6	75.1	0
01/12/2016 03:53:11 p.m.	3.523	1.6	4.1	-350	4.05	1475	24.3	81.5	75	0
01/12/2016 03:53:42 p.m.	3.527	1.6	4.11	-354	4.56	1483	24.4	81.6	75	0
01/12/2016 03:54:11 p.m.	3.317	1.59	4.12	-325	4.39	1403	24.2	81.7	75	0
01/12/2016 03:54:41 p.m.	3.453	1.59	4.1	-330	4.24	1441	24.2	81.4	74.9	0
01/12/2016 03:55:11 p.m.	3.497	1.58	4.11	-337	4.09	1467	24.4	81.4	75	0
01/12/2016 03:55:41 p.m.	3.432	1.59	4.1	-327	4.21	1439	24.3	81.4	74.9	0
01/12/2016 03:56:11 p.m.	3.391	1.59	4.12	-326	4.52	1426	24.3	81.4	74.9	0
01/12/2016 03:56:41 p.m.	3.322	1.58	4.11	-312	4.36	1389	24.1	81.3	74.9	0
01/12/2016 03:57:11 p.m.	3.42	1.58	4.1	-329	4.21	1431	24.3	81.3	74.9	0
01/12/2016 03:57:41 p.m.	3.376	1.58	4.12	-324	4.06	1413	24.2	81.3	74.9	0
01/12/2016 03:58:11 p.m.	3.385	1.59	4.11	-331	4.34	1427	24.2	81.2	74.9	0
01/12/2016 03:58:41 p.m.	3.435	1.59	4.11	-326	4.49	1440	24.3	81.2	74.9	0
01/12/2016 03:59:11 p.m.	3.431	1.58	4.1	-336	4.33	1451	24.3	81.2	74.9	0
01/12/2016 03:59:41 p.m.	3.392	1.59	4.11	-323	4.18	1430	24.3	81.3	74.9	0
01/12/2016 04:00:11 p.m.	3.319	1.58	4.14	-319	4.04	1395	24.1	81.3	74.9	0
01/12/2016 04:00:41 p.m.	3.366	1.58	4.11	-327	4.47	1415	24.2	81	74.9	0
01/12/2016 04:01:11 p.m.	3.489	1.59	4.11	-342	4.46	1467	24.3	81.1	74.8	0
01/12/2016 04:01:41 p.m.	3.565	1.59	4.11	-356	4.29	1503	24.5	81.4	74.8	0
01/12/2016 04:02:11 p.m.	3.63	1.6	4.11	-367	4.14	1527	24.5	81.8	74.9	0
01/12/2016 04:02:41 p.m.	3.529	1.62	4.1	-351	4.01	1485	24.4	82	74.9	0
01/12/2016 04:03:11 p.m.	3.543	1.61	4.11	-359	4.57	1494	24.5	82	75	0
01/12/2016 04:03:41 p.m.	3.436	1.61	4.12	-346	4.39	1446	24.3	82	75	0
01/12/2016 04:04:11 p.m.	3.434	1.61	4.1	-332	4.24	1443	24.3	81.8	75	0
01/12/2016 04:04:41 p.m.	3.487	1.62	4.1	-344	4.09	1463	24.4	81.6	75	0
01/12/2016 04:05:12 p.m.	3.438	1.62	4.11	-338	4.23	1437	24.3	81.6	75	0
01/12/2016 04:05:41 p.m.	3.476	1.61	4.1	-345	4.52	1467	24.4	81.6	75	0
01/12/2016 04:06:11 p.m.	3.478	1.62	4.11	-349	4.35	1463	24.4	81.7	75	0
01/12/2016 04:06:41 p.m.	3.539	1.61	4.12	-351	4.19	1488	24.4	81.8	75	0
01/12/2016 04:07:11 p.m.	3.657	1.62	4.11	-358	4.05	1535	24.6	81.8	75	0
01/12/2016 04:07:41 p.m.	3.663	1.62	4.1	-359	4.47	1541	24.6	82.1	75	0
01/12/2016 04:08:11 p.m.	3.641	1.63	4.1	-368	4.45	1534	24.5	82.3	75	0
01/12/2016 04:08:41 p.m.	3.591	1.62	4.11	-359	4.29	1515	24.5	82.1	75.1	0
01/12/2016 04:09:11 p.m.	3.612	1.63	4.11	-348	4.13	1515	24.5	82.2	75	0
01/12/2016 04:09:41 p.m.	3.675	1.62	4.11	-362	4.05	1548	24.6	82.3	75.1	0
01/12/2016 04:10:12 p.m.	3.728	1.63	4.1	-359	4.56	1558	24.7	82.6	75.1	0
01/12/2016 04:10:42 p.m.	3.802	1.64	4.09	-368	4.37	1591	24.8	82.8	75.1	0
01/12/2016 04:11:11 p.m.	3.79	1.64	4.11	-389	4.2	1587	24.7	83.1	75.2	0
01/12/2016 04:11:41 p.m.	3.719	1.64	4.14	-375	4.05	1561	24.7	83.2	75.2	0
01/12/2016 04:12:11 p.m.	3.755	1.64	4.1	-368	4.45	1573	24.7	83.1	75.2	0
01/12/2016 04:12:41 p.m.	3.689	1.64	4.08	-362	4.46	1544	24.6	83.1	75.2	0
01/12/2016 04:13:11 p.m.	3.762	1.64	4.11	-370	4.28	1576	24.7	83	75.2	0
01/12/2016 04:13:41 p.m.	3.65	1.65	4.08	-367	4.12	1532	24.6	83	75.2	0
01/12/2016 04:14:11 p.m.	3.651	1.65	4.08	-352	4.08	1529	24.6	82.9	75.2	0
01/12/2016 04:14:41 p.m.	3.553	1.64	4.09	-351	4.55	1489	24.5	82.8	75.3	0
01/12/2016 04:15:11 p.m.	3.573	1.63	4.09	-346	4.37	1503	24.5	82.5	75.2	0
01/12/2016 04:15:42 p.m.	3.54	1.62	4.12	-358	4.21	1491	24.5	82.5	75.2	0
01/12/2016 04:16:12 p.m.	3.526	1.63	4.11	-344	4.06	1486	24.4	82.3	75.1	0
01/12/2016 04:16:42 p.m.	3.532	1.63	4.11	-357	4.37	1485	24.4	82.1	75.1	0
01/12/2016 04:17:12 p.m.	3.589	1.63	4.09	-348	4.48	1500	24.5	82.1	75.1	0
01/12/2016 04:17:42 p.m.	3.55	1.63	4.11	-351	4.31	1488	24.4	82.1	75.2	0
01/12/2016 04:18:12 p.m.	3.513	1.63	4.11	-345	4.16	1485	24.4	82	75.1	0
01/12/2016 04:18:42 p.m.	3.58	1.63	4.11	-366	4.01	1508	24.5	82.1	75.2	0
01/12/2016 04:19:12 p.m.	3.567	1.63	4.13	-354	4.6	1499	24.5	82.1	75.1	0
01/12/2016 04:19:42 p.m.	3.525	1.63	4.09	-350	4.42	1479	24.4	82.2	75.1	0
01/12/2016 04:20:12 p.m.	3.621	1.64	4.12	-360	4.26	1519	24.5	82.1	75.1	0
01/12/2016 04:20:42 p.m.	3.621	1.64	4.11	-361	4.1	1521	24.5	82.3	75.1	0
01/12/2016 04:21:12 p.m.	3.627	1.64	4.08	-362	4.2	1526	24.6	82.3	75.1	0
01/12/2016 04:21:42 p.m.	3.6	1.65	4.1	-355	4.52	1511	24.5	82.3	75.2	0
01/12/2016 04:22:12 p.m.	3.615	1.64	4.1	-355	4.35	1512	24.5	82.3	75.1	0
01/12/2016 04:22:42 p.m.	3.568	1.65	4.12	-350	4.19	1501	24.5	82.3	75.2	0
01/12/2016 04:23:12 p.m.	3.543	1.64	4.09	-347	4.04	1485	24.4	82.3	75.2	0
01/12/2016 04:23:42 p.m.	3.557	1.64	4.1	-349	4.48	1487	24.4	82.2	75.2	0
01/12/2016 04:24:12 p.m.	3.491	1.64	4.11	-346	4.46	1469	24.4	82.1	75.1	0
01/12/2016 04:24:42 p.m.	3.553	1.64	4.11	-351	4.3	1485	24.4	81.9	75.1	0
01/12/2016 04:25:12 p.m.	3.473	1.64	4.11	-339	4.14	1454	24.3	81.9	75.1	0
01/12/2016 04:25:42 p.m.	3.581	1.64	4.1	-355	4	1498	24.4	81.8	75.1	0
01/12/2016 04:26:12 p.m.	3.595	1.64	4.12	-353	4.59	1507	24.5	81.9	75.1	0
01/12/2016 04:26:42 p.m.	3.597	1.65	4.11	-368	4.4	1514	24.5	82.2	75.1	0
01/12/2016 04:27:12 p.m.	3.632	1.66	4.09	-357	4.23	1527	24.6	82.3	75.1	0
01/12/2016 04:27:42 p.m.	3.511	1.65	4.11	-354	4.08	1480	24.4	82.3	75.1	0
01/12/2016 04:28:12 p.m.	3.541	1.65	4.13	-344	4.28	1491	24.5	82.3	75.1	0
01/12/2016 04:28:42 p.m.	3.605	1.65	4.1	-349	4.5	1514	24.5	82.2	75.1	0
01/12/2016 04:29:12 p.m.	3.589	1.65	4.1	-363	4.32	1511	24.5	82.2	75.1	0
01/12/2016 04:29:42 p.m.	3.513	1.65	4.11	-345	4.18	1483	24.4	82.3	75.1	0
01/12/2016 04:30:12 p.m.	3.514	1.65	4.09	-350	4.03	1475	24.4	82.1	75.1	0
01/12/2016 04:30:42 p.m.	3.526	1.65	4.11	-360	4.55	1483	24.4	82	75.1	0
01/12/2016 04:31:12 p.m.	3.506	1.64	4.08	-345	4.43	1476	24.4	82	75.1	0
01/12/2016 04:31:42 p.m.	3.558	1.65	4.11	-343	4.27	1491	24.5	81.9	75	0
01/12/2016 04:32:12 p.m.	3.588	1.66	4.1	-348	4.12	1505	24.5	82	75.1	0
01/12/2016 04:32:42 p.m.	3.56	1.66	4.11	-354	4.11	1496	24.5	82.1	75.1	0
01/12/2016 04:33:12 p.m.	3.548	1.66	4.1	-351	4.54	1494	24.5	82.2	75.1	0
01/12/2016 04:33:42 p.m.	3.735	1.67	4.1	-368	4.37	1570	24.6	82.3	75.1	0
01/12/2016 04:34:12 p.m.	3.635	1.66	4.1	-368	4.2	1535	24.6	82.4	75.1	0
01/12/2016 04:34:42 p.m.	3.744	1.67	4.1	-379	4.05	1570	24.6	82.5	75.2	0
01/12/2016 04:35:12 p.m.	3.64	1.67	4.11	-358	4.47	1531	24.6	82.5	75.1	0
01/12/2016 04:35:42 p.m.	3.543	1.66	4.13	-345	4.45	1489	24.4	82.6	75.2	0
01/12/2016 04:36:12 p.m.	3.556	1.66	4.14	-349	4.28	1493	24.5	82.5	75.2	0
01/12/2016 04:36:42 p.m.	3.579	1.66	4.11	-345	4.13	1499	24.5	82.4	75.2	0
01/12/2016 04:37:12 p.m.	3.575	1.66	4.08	-350	4.04	1500	24.5	82.3	75.2	0
01/12/2016 04:37:42 p.m.	3.591	1.66	4.1	-348	4.57	1509	24.5	82.3	75.2	0
01/12/2016 04:38:12 p.m.	3.55	1.65	4.11	-359	4.39	1499	24.5	82.3	75.2	0
01/12/2016 04:38:42 p.m.	3.546	1.66	4.09	-346	4.23	1484	24.4	82.3	75.2	0
01/12/2016 04:39:12 p.m.	3.55	1.66	4.09	-347	4.08	1494	24.5	82.3	75.2	0
01/12/2016 04:39:42 p.m.	3.564	1.67	4.13	-349	4.31	1494	24.5	82.2	75.1	0
01/12/2016 04:40:12 p.m.	3.519	1.66	4.11	-348	4.5	1478	24.4	82.2	75.1	0
01/12/2016 04:40:42 p.m.	3.535	1.66	4.1	-336	4.33	1482	24.4	82	75.1	0
01/12/2016 04:41:12 p.m.	3.488	1.66	4.11	-343	4.18	1464	24.4	82	75.1	0
01/12/2016 04:41:42 p.m.	3.671	1.66	4.08	-359	4.03	1542	24.6	82.2	75.1	0
01/12/2016 04:42:12 p.m.	3.699	1.66	4.1	-360	4.57	1550	24.6	82.3	75.1	0
01/12/2016 04:42:42 p.m.	3.653	1.67	4.1	-360	4.43	1530	24.6	82.5	75.1	0
01/12/2016 04:43:12 p.m.	3.72	1.67	4.12	-367	4.26	1559	24.7	82.5	75.2	0
01/12/2016 04:43:42 p.m.	3.75	1.68	4.09	-382	4.1	1576	24.7	82.7	75.1	0
01/12/2016 04:44:12 p.m.	3.712	1.68	4.1	-381	4.23	1561	24.7	82.9	75.2	0
01/12/2016 04:44:42 p.m.	3.72	1.67	4.09	-363	4.51	1561	24.7	82.9	75.2	0
01/12/2016 04:45:12 p.m.	3.73	1.67	4.09	-366	4.33	1567	24.7	83.2	75.2	0
01/12/2016 04:45:42 p.m.	3.695	1.68	4.09	-373	4.17	1556	24.7	83.2	75.2	0
01/12/2016 04:46:12 p.m.	3.728	1.69	4.09	-382	4.02	1576	24.6	83.1	75.3	0
01/12/2016 04:46:42 p.m.	3.671	1.69	4.1	-360	4.6	1540	24.6	83.1	75.3	0
01/12/2016 04:47:12 p.m.	3.688	1.69	4.1	-363	4.41	1545	24.6	83	75.2	0
01/12/2016 04:47:42 p.m.	3.6	1.68	4.11	-358	4.25	1509	24.5	82.8	75.3	0
01/12/2016 04:48:12 p.m.	3.648	1.68	4.13	-367	4.09	1536	24.6	82.8	75.2	0
01/12/2016 04:48:42 p.m.	3.588	1.68	4.08	-357	4.22	1515	24.5	82.7	75.2	0
01/12/2016 04:49:12 p.m.	3.656	1.68	4.1	-364	4.51	1540	24.6	82.5	75.2	0
01/12/2016 04:49:42 p.m.	3.702	1.68	4.1	-373	4.34	1560	24.6	82.6	75.2	0
01/12/2016 04:50:12 p.m.	3.728	1.68	4.07	-367	4.18	1562	24.6	82.8	75.2	0
01/12/2016 04:50:42 p.m.	3.668	1.69	4.09	-372	4.02	1549	24.6	82.9	75.2	0
01/12/2016 04:51:12 p.m.	3.7	1.69	4.12	-354	4.58	1545	24.6	82.9	75.2	0
01/12/2016 04:51:42 p.m.	3.62	1.69	4.1	-352	4.43	1516	24.5	82.8	75.2	0
01/12/2016 04:52:12 p.m.	3.628	1.69	4.1	-361	4.26	1523	24.6	82.7	75.2	0
01/12/2016 04:52:42 p.m.	3.651	1.69	4.1	-361	4.1	1536	24.6	82.8	75.2	0
01/12/2016 04:53:12 p.m.	3.672	1.69	4.1	-364	4.18	1545	24.6	82.9	75.2	0
01/12/2016 04:53:42 p.m.	3.605	1.69	4.09	-357	4.53	1525	24.6	82.9	75.2	0
01/12/2016 04:54:12 p.m.	3.802	1.69	4.11	-376	4.35	1592	24.8	83	75.2	0
01/12/2016 04:54:42 p.m.	3.802	1.7	4.1	-385	4.18	1600	24.8	83.2	75.2	0
01/12/2016 04:55:12 p.m.	3.798	1.7	4.1	-382	4.02	1595	24.8	83.4	75.2	0
01/12/2016 04:55:42 p.m.	3.772	1.7	4.1	-383	4.59	1584	24.8	83.4	75.3	0
01/12/2016 04:56:12 p.m.	3.712	1.7	4.08	-371	4.42	1563	24.7	83.4	75.3	0
01/12/2016 04:56:42 p.m.	3.78	1.71	4.1	-371	4.25	1590	24.7	83.3	75.3	0
01/12/2016 04:57:12 p.m.	3.664	1.7	4.08	-374	4.09	1548	24.6	83.4	75.3	0
01/12/2016 04:57:42 p.m.	3.72	1.7	4.08	-359	4.26	1555	24.7	83.2	75.4	0
01/12/2016 04:58:12 p.m.	3.685	1.7	4.11	-363	4.5	1544	24.6	83.2	75.3	0
01/12/2016 04:58:42 p.m.	3.73	1.71	4.09	-357	4.33	1561	24.7	83.1	75.3	0
01/12/2016 04:59:12 p.m.	3.646	1.7	4.14	-362	4.16	1533	24.6	83.2	75.2	0
01/12/2016 04:59:42 p.m.	3.811	1.7	4.12	-379	4.01	1596	24.8	83.2	75.3	0
01/12/2016 05:00:12 p.m.	3.831	1.71	4.08	-388	4.59	1603	24.8	83.4	75.3	0
01/12/2016 05:00:42 p.m.	3.944	1.72	4.09	-396	4.39	1650	24.9	83.5	75.3	0
01/12/2016 05:01:12 p.m.	3.913	1.72	4.12	-395	4.22	1644	24.9	83.9	75.4	0
01/12/2016 05:01:42 p.m.	3.882	1.71	4.12	-387	4.05	1624	24.9	84.1	75.4	0
01/12/2016 05:02:12 p.m.	3.893	1.72	4.1	-384	4.41	1632	24.9	84.1	75.4	0
01/12/2016 05:02:42 p.m.	3.865	1.72	4.09	-390	4.46	1617	24.9	84.2	75.5	0
01/12/2016 05:03:12 p.m.	3.841	1.71	4.09	-380	4.28	1609	24.8	84.1	75.4	0
01/12/2016 05:03:42 p.m.	3.846	1.72	4.08	-379	4.11	1607	24.8	84	75.4	0
01/12/2016 05:04:12 p.m.	3.839	1.72	4.07	-372	4.14	1605	24.8	84	75.4	0
01/12/2016 05:04:42 p.m.	3.771	1.72	4.09	-380	4.54	1579	24.7	84	75.5	0
01/12/2016 05:05:12 p.m.	3.752	1.72	4.09	-375	4.35	1573	24.7	83.8	75.5	0
01/12/2016 05:05:42 p.m.	3.696	1.71	4.1	-371	4.19	1549	24.6	83.3	75.4	0
01/12/2016 05:06:12 p.m.	3.741	1.71	4.08	-363	4.03	1562	24.7	83.3	75.4	0
01/12/2016 05:06:42 p.m.	3.696	1.72	4.1	-361	4.49	1545	24.6	83.4	75.3	0
01/12/2016 05:07:12 p.m.	3.894	1.73	4.08	-404	4.44	1650	24.7	83.3	75.4	0
01/12/2016 05:07:42 p.m.	3.788	1.73	4.09	-380	4.26	1595	24.8	83.8	75.4	0
01/12/2016 05:08:12 p.m.	3.777	1.72	4.08	-372	4.1	1587	24.8	83.8	75.4	0
01/12/2016 05:08:42 p.m.	3.782	1.71	4.1	-375	4.23	1584	24.8	83.8	75.4	0
01/12/2016 05:09:12 p.m.	3.77	1.71	4.09	-372	4.51	1581	24.7	83.7	75.4	0
01/12/2016 05:09:42 p.m.	3.791	1.7	4.1	-374	4.33	1586	24.8	83.5	75.4	0
01/12/2016 05:10:12 p.m.	3.791	1.7	4.11	-379	4.16	1590	24.8	83.4	75.3	0
01/12/2016 05:10:42 p.m.	3.712	1.7	4.08	-370	4.02	1559	24.7	83.4	75.3	0
01/12/2016 05:11:12 p.m.	3.63	1.7	4.11	-364	4.6	1528	24.6	83.3	75.3	0
01/12/2016 05:11:42 p.m.	3.698	1.69	4.09	-377	4.41	1557	24.6	83.2	75.3	0
01/12/2016 05:12:12 p.m.	3.68	1.68	4.13	-371	4.24	1545	24.6	83.2	75.3	0
01/12/2016 05:12:42 p.m.	3.689	1.68	4.09	-362	4.08	1556	24.7	83.2	75.2	0
01/12/2016 05:13:12 p.m.	3.738	1.69	4.09	-369	4.3	1566	24.7	83.2	75.3	0
01/12/2016 05:13:42 p.m.	3.761	1.68	4.1	-373	4.49	1576	24.7	83.2	75.3	0
01/12/2016 05:14:12 p.m.	3.761	1.68	4.11	-377	4.32	1575	24.7	83.3	75.3	0
01/12/2016 05:14:42 p.m.	3.676	1.68	4.11	-366	4.15	1546	24.6	83.2	75.2	0
01/12/2016 05:15:12 p.m.	3.645	1.67	4.09	-366	4.01	1536	24.6	83.2	75.3	0
01/12/2016 05:15:42 p.m.	3.642	1.69	4.1	-354	4.59	1531	24.6	82.9	75.3	0
01/12/2016 05:16:12 p.m.	3.614	1.67	4.1	-369	4.4	1523	24.6	82.9	75.3	0
01/12/2016 05:16:42 p.m.	3.716	1.67	4.09	-369	4.24	1560	24.6	82.8	75.2	0
01/12/2016 05:17:12 p.m.	3.711	1.67	4.1	-364	4.08	1558	24.7	82.8	75.2	0
01/12/2016 05:17:42 p.m.	3.868	1.68	4.09	-403	4.31	1644	24.8	83	75.2	0
01/12/2016 05:18:12 p.m.	4.023	1.68	4.06	-398	4.49	1691	25	83.8	75.2	0
01/12/2016 05:18:42 p.m.	4.052	1.7	4.09	-415	4.29	1696	25.1	84.1	75.3	0
01/12/2016 05:19:12 p.m.	4.019	1.71	4.08	-413	4.12	1687	25.1	84.4	75.4	0
01/12/2016 05:19:42 p.m.	4.018	1.72	4.11	-405	4.16	1683	25.1	84.7	75.5	0
01/12/2016 05:20:12 p.m.	3.961	1.72	4.07	-400	4.53	1663	25	84.7	75.6	0
01/12/2016 05:20:42 p.m.	3.956	1.72	4.07	-391	4.34	1654	25	84.7	75.6	0
01/12/2016 05:21:12 p.m.	3.877	1.71	4.11	-378	4.17	1622	24.9	84.7	75.6	0
01/12/2016 05:21:42 p.m.	3.809	1.7	4.13	-389	4.01	1600	24.8	84.4	75.6	0
01/12/2016 05:22:12 p.m.	3.845	1.71	4.09	-384	4.6	1613	24.8	84	75.5	0
01/12/2016 05:22:42 p.m.	3.818	1.71	4.08	-379	4.4	1612	24.8	84	75.5	0
01/12/2016 05:23:12 p.m.	3.798	1.7	4.07	-390	4.23	1591	24.8	84	75.5	0
01/12/2016 05:23:42 p.m.	3.898	1.7	4.09	-392	4.06	1632	24.9	83.9	75.4	0
01/12/2016 05:24:12 p.m.	3.904	1.71	4.09	-399	4.39	1646	24.9	83.9	75.4	0
01/12/2016 05:24:42 p.m.	3.917	1.72	4.08	-392	4.47	1645	24.9	84.1	75.5	0
01/12/2016 05:25:12 p.m.	3.903	1.72	4.09	-393	4.29	1637	24.9	84.1	75.5	0
01/12/2016 05:25:42 p.m.	3.999	1.72	4.08	-410	4.12	1680	25	84.2	75.5	0
01/12/2016 05:26:12 p.m.	3.908	1.72	4.12	-393	4.15	1639	24.9	84.2	75.4	0
01/12/2016 05:26:42 p.m.	3.818	1.72	4.09	-384	4.54	1606	24.8	84.3	75.6	0
01/12/2016 05:27:12 p.m.	3.715	1.7	4.08	-376	4.36	1562	24.7	84	75.4	0
01/12/2016 05:27:42 p.m.	3.887	1.72	4.1	-388	4.19	1632	24.7	83.5	75.5	0
01/12/2016 05:28:12 p.m.	3.726	1.71	4.09	-371	4.03	1566	24.7	83.8	75.6	0
01/12/2016 05:28:42 p.m.	3.812	1.72	4.08	-385	4.54	1609	24.7	83.4	75.4	0
01/12/2016 05:29:12 p.m.	3.836	1.71	4.1	-382	4.43	1609	24.8	83.8	75.4	0
01/12/2016 05:29:42 p.m.	3.816	1.71	4.07	-375	4.25	1600	24.8	83.8	75.4	0
01/12/2016 05:30:12 p.m.	3.683	1.71	4.09	-365	4.09	1550	24.6	83.7	75.4	0
01/12/2016 05:30:42 p.m.	3.722	1.71	4.09	-371	4.26	1575	24.7	83.3	75.4	0
01/12/2016 05:31:12 p.m.	3.729	1.7	4.08	-375	4.51	1573	24.7	83.5	75.4	0
01/12/2016 05:31:42 p.m.	3.72	1.7	4.09	-383	4.33	1575	24.7	83.4	75.3	0
01/12/2016 05:32:12 p.m.	3.703	1.69	4.09	-373	4.17	1561	24.7	83.2	75.3	0
01/12/2016 05:32:42 p.m.	3.631	1.69	4.11	-362	4.02	1529	24.6	83.1	75.3	0
01/12/2016 05:33:12 p.m.	3.704	1.68	4.1	-355	4.59	1552	24.6	82.9	75.2	0
01/12/2016 05:33:42 p.m.	3.653	1.68	4.1	-366	4.42	1535	24.6	82.8	75.3	0
01/12/2016 05:34:12 p.m.	3.6	1.67	4.1	-361	4.25	1518	24.5	82.8	75.3	0
01/12/2016 05:34:42 p.m.	3.653	1.68	4.09	-358	4.1	1535	24.6	82.7	75.3	0
01/12/2016 05:35:12 p.m.	3.639	1.68	4.09	-370	4.19	1534	24.6	82.8	75.2	0
01/12/2016 05:35:42 p.m.	3.662	1.68	4.06	-360	4.52	1544	24.6	82.8	75.2	0
01/12/2016 05:36:12 p.m.	3.52	1.68	4.09	-360	4.35	1486	24.4	82.7	75.2	0
01/12/2016 05:36:42 p.m.	3.527	1.68	4.09	-347	4.19	1483	24.4	82.5	75.2	0
01/12/2016 05:37:12 p.m.	3.507	1.68	4.1	-361	4.04	1487	24.4	82.5	75.2	0
01/12/2016 05:37:42 p.m.	3.618	1.68	4.14	-364	4.48	1517	24.5	82.6	75.2	0
01/12/2016 05:38:12 p.m.	3.66	1.69	4.1	-367	4.45	1531	24.6	82.6	75.3	0
01/12/2016 05:38:42 p.m.	3.614	1.69	4.08	-352	4.28	1514	24.5	82.7	75.2	0
01/12/2016 05:39:12 p.m.	3.595	1.7	4.09	-359	4.13	1508	24.5	82.7	75.2	0
01/12/2016 05:39:42 p.m.	3.552	1.68	4.1	-350	4.05	1492	24.5	82.5	75.2	0
01/12/2016 05:40:12 p.m.	3.598	1.68	4.09	-356	4.56	1514	24.5	82.5	75.2	0
01/12/2016 05:40:42 p.m.	3.591	1.68	4.1	-355	4.38	1503	24.5	82.4	75.2	0
01/12/2016 05:41:12 p.m.	3.566	1.69	4.07	-342	4.22	1495	24.5	82.4	75.2	0
01/12/2016 05:41:42 p.m.	3.53	1.68	4.11	-347	4.08	1481	24.4	82.4	75.2	0
01/12/2016 05:42:12 p.m.	3.614	1.68	4.09	-362	4.32	1528	24.5	82.3	75.1	0
01/12/2016 05:42:42 p.m.	3.577	1.69	4.09	-352	4.49	1508	24.5	82.3	75.2	0
01/12/2016 05:43:12 p.m.	3.605	1.68	4.1	-353	4.32	1515	24.5	82.5	75.2	0
01/12/2016 05:43:42 p.m.	3.468	1.67	4.1	-344	4.16	1464	24.4	82.3	75.1	0
01/12/2016 05:44:12 p.m.	3.504	1.67	4.1	-351	4.02	1475	24.4	82.1	75.1	0
01/12/2016 05:44:42 p.m.	3.522	1.66	4.1	-353	4.57	1480	24.4	82.1	75.1	0
01/12/2016 05:45:12 p.m.	3.557	1.66	4.09	-360	4.43	1494	24.4	82	75.1	0
01/12/2016 05:45:42 p.m.	3.554	1.66	4.1	-348	4.27	1494	24.4	82	75.1	0
01/12/2016 05:46:12 p.m.	3.561	1.67	4.1	-349	4.12	1510	24.5	82	75	0
01/12/2016 05:46:42 p.m.	3.594	1.66	4.11	-349	4.1	1509	24.5	82	75	0
01/12/2016 05:47:12 p.m.	3.64	1.67	4.09	-355	4.55	1530	24.5	82.1	75	0
01/12/2016 05:47:42 p.m.	3.641	1.67	4.1	-358	4.37	1531	24.6	82.2	75.1	0
01/12/2016 05:48:12 p.m.	3.557	1.66	4.1	-350	4.21	1496	24.5	82.3	75.2	0
01/12/2016 05:48:42 p.m.	3.423	1.66	4.08	-328	4.06	1437	24.3	82.2	75.2	0
01/12/2016 05:49:12 p.m.	3.423	1.65	4.1	-337	4.37	1436	24.3	81.8	75.1	0
01/12/2016 05:49:42 p.m.	3.331	1.65	4.1	-321	4.49	1395	24.2	81.4	75	0
01/12/2016 05:50:12 p.m.	3.433	1.65	4.09	-334	4.32	1451	24.3	81.3	75	0
01/12/2016 05:50:42 p.m.	3.412	1.65	4.11	-341	4.17	1434	24.3	81.4	74.9	0
01/12/2016 05:51:12 p.m.	3.475	1.65	4.13	-338	4.03	1463	24.4	81.4	74.9	0
01/12/2016 05:51:42 p.m.	3.43	1.65	4.11	-343	4.53	1445	24.3	81.5	75	0
01/12/2016 05:52:12 p.m.	3.493	1.64	4.09	-342	4.45	1467	24.4	81.5	74.9	0
01/12/2016 05:52:42 p.m.	3.468	1.65	4.11	-335	4.28	1456	24.3	81.5	74.9	0
01/12/2016 05:53:12 p.m.	3.636	1.65	4.11	-349	4.13	1521	24.5	81.6	74.9	0
01/12/2016 05:53:42 p.m.	3.957	1.68	4.08	-399	4.04	1665	24.6	81.9	74.9	0
01/12/2016 05:54:12 p.m.	3.801	1.68	4.09	-382	4.56	1605	24.8	82.7	75.1	0
01/12/2016 05:54:42 p.m.	3.731	1.69	4.09	-367	4.37	1568	24.7	83.1	75.2	0
01/12/2016 05:55:12 p.m.	3.661	1.67	4.09	-359	4.2	1536	24.6	83.1	75.2	0
01/12/2016 05:55:42 p.m.	3.619	1.68	4.1	-356	4.05	1519	24.5	82.9	75.2	0
01/12/2016 05:56:12 p.m.	3.566	1.68	4.09	-351	4.44	1496	24.5	82.7	75.2	0
01/12/2016 05:56:42 p.m.	3.591	1.68	4.09	-349	4.46	1501	24.5	82.6	75.2	0
01/12/2016 05:57:12 p.m.	3.497	1.67	4.09	-350	4.29	1475	24.4	82.3	75.2	0
01/12/2016 05:57:42 p.m.	3.605	1.68	4.09	-356	4.13	1515	24.5	82.2	75.2	0
01/12/2016 05:58:12 p.m.	3.604	1.66	4.1	-362	4.01	1521	24.5	82.3	75.2	0
01/12/2016 05:58:42 p.m.	3.654	1.66	4.09	-366	4.57	1538	24.6	82.3	75.2	0
01/12/2016 05:59:12 p.m.	3.644	1.67	4.1	-356	4.39	1526	24.5	82.3	75.1	0
01/12/2016 05:59:42 p.m.	3.671	1.67	4.09	-358	4.22	1546	24.6	82.3	75.2	0
01/12/2016 06:00:12 p.m.	3.592	1.66	4.07	-356	4.07	1510	24.5	82.3	75.1	0
01/12/2016 06:00:42 p.m.	3.618	1.66	4.1	-343	4.32	1516	24.5	82.3	75.1	0
01/12/2016 06:01:12 p.m.	3.632	1.66	4.09	-349	4.49	1522	24.5	82.3	75.1	0
01/12/2016 06:01:42 p.m.	3.612	1.66	4.13	-363	4.32	1515	24.5	82.3	75.2	0
01/12/2016 06:02:12 p.m.	3.616	1.66	4.1	-356	4.16	1520	24.6	82.4	75.1	0
01/12/2016 06:02:42 p.m.	3.681	1.67	4.08	-368	4.01	1548	24.6	82.4	75.2	0
01/12/2016 06:03:12 p.m.	3.716	1.67	4.09	-363	4.6	1554	24.6	82.5	75.2	0
01/12/2016 06:03:42 p.m.	3.662	1.67	4.09	-356	4.41	1539	24.6	82.6	75.2	0
01/12/2016 06:04:12 p.m.	3.656	1.68	4.08	-358	4.24	1528	24.6	82.7	75.2	0
01/12/2016 06:04:42 p.m.	3.724	1.67	4.09	-363	4.09	1563	24.6	82.8	75.2	0
01/12/2016 06:05:12 p.m.	3.735	1.68	4.11	-374	4.27	1568	24.7	82.8	75.2	0
01/12/2016 06:05:42 p.m.	3.71	1.69	4.08	-364	4.5	1559	24.7	82.9	75.3	0
01/12/2016 06:06:12 p.m.	3.729	1.68	4.09	-367	4.33	1565	24.7	83	75.2	0
01/12/2016 06:06:42 p.m.	3.797	1.69	4.08	-361	4.16	1581	24.7	83	75.2	0
01/12/2016 06:07:12 p.m.	3.749	1.68	4.09	-378	4.01	1582	24.7	83.1	75.2	0
01/12/2016 06:07:42 p.m.	3.84	1.69	4.1	-394	4.59	1610	24.8	83.3	75.2	0
01/12/2016 06:08:12 p.m.	3.775	1.68	4.11	-364	4.4	1579	24.7	83.4	75.3	0
01/12/2016 06:08:42 p.m.	3.669	1.68	4.06	-374	4.23	1543	24.6	83.2	75.2	0
01/12/2016 06:09:12 p.m.	3.71	1.67	4.1	-372	4.08	1560	24.6	83	75.2	0
01/12/2016 06:09:42 p.m.	3.724	1.68	4.09	-371	4.32	1567	24.7	82.9	75.2	0
01/12/2016 06:10:12 p.m.	3.753	1.68	4.11	-373	4.49	1583	24.7	83.1	75.2	0
01/12/2016 06:10:42 p.m.	3.723	1.68	4.1	-374	4.3	1569	24.7	83.2	75.3	0
01/12/2016 06:11:12 p.m.	3.756	1.68	4.11	-374	4.15	1572	24.7	83.2	75.3	0
01/12/2016 06:11:42 p.m.	3.71	1.69	4.09	-373	4	1565	24.7	83.2	75.3	0
01/12/2016 06:12:12 p.m.	3.747	1.69	4.1	-372	4.57	1576	24.7	83.2	75.3	0
01/12/2016 06:12:42 p.m.	3.743	1.68	4.08	-383	4.39	1581	24.7	83.1	75.3	0
01/12/2016 06:13:12 p.m.	3.775	1.68	4.1	-380	4.22	1590	24.8	83.2	75.3	0
01/12/2016 06:13:42 p.m.	3.78	1.69	4.09	-371	4.05	1595	24.8	83.2	75.3	0
01/12/2016 06:14:12 p.m.	3.726	1.68	4.1	-385	4.42	1572	24.7	83.2	75.3	0
01/12/2016 06:14:42 p.m.	3.674	1.68	4.12	-376	4.46	1547	24.6	83.2	75.3	0
01/12/2016 06:15:12 p.m.	3.689	1.68	4.09	-378	4.29	1557	24.6	83	75.2	0
01/12/2016 06:15:42 p.m.	3.746	1.68	4.11	-378	4.13	1579	24.7	83	75.3	0
01/12/2016 06:16:12 p.m.	3.82	1.69	4.09	-378	4.07	1607	24.8	83.2	75.2	0
01/12/2016 06:16:42 p.m.	3.766	1.68	4.1	-375	4.55	1577	24.7	83.2	75.3	0
01/12/2016 06:17:12 p.m.	3.709	1.69	4.09	-370	4.36	1553	24.7	83.2	75.3	0
01/12/2016 06:17:42 p.m.	3.683	1.68	4.1	-370	4.2	1542	24.6	83.1	75.3	0
01/12/2016 06:18:12 p.m.	3.642	1.7	4.09	-362	4.05	1525	24.6	83	75.3	0
01/12/2016 06:18:42 p.m.	3.668	1.68	4.12	-357	4.44	1542	24.6	82.9	75.3	0
01/12/2016 06:19:12 p.m.	3.68	1.69	4.08	-358	4.46	1543	24.6	82.9	75.2	0
01/12/2016 06:19:42 p.m.	3.685	1.68	4.07	-357	4.28	1537	24.6	82.8	75.3	0
01/12/2016 06:20:12 p.m.	3.631	1.68	4.09	-356	4.13	1519	24.6	82.7	75.2	0
01/12/2016 06:20:42 p.m.	3.636	1.68	4.09	-350	4.05	1523	24.5	82.5	75.2	0
01/12/2016 06:21:12 p.m.	3.739	1.69	4.13	-368	4.56	1560	24.6	82.4	75.2	0
01/12/2016 06:21:42 p.m.	3.767	1.68	4.09	-370	4.37	1582	24.7	82.6	75.2	0
01/12/2016 06:22:12 p.m.	3.718	1.68	4.09	-368	4.21	1561	24.7	82.8	75.2	0
01/12/2016 06:22:42 p.m.	3.821	1.69	4.06	-381	4.05	1597	24.8	82.9	75.2	0
01/12/2016 06:23:12 p.m.	3.835	1.7	4.14	-383	4.45	1607	24.8	83.1	75.2	0
01/12/2016 06:23:42 p.m.	3.809	1.71	4.09	-378	4.46	1601	24.8	83.3	75.2	0
01/12/2016 06:24:12 p.m.	3.808	1.7	4.09	-386	4.28	1598	24.8	83.3	75.3	0
01/12/2016 06:24:42 p.m.	3.788	1.71	4.09	-380	4.12	1598	24.8	83.3	75.2	0
01/12/2016 06:25:12 p.m.	3.821	1.7	4.08	-383	4.14	1613	24.8	83.3	75.3	0
01/12/2016 06:25:42 p.m.	3.839	1.7	4.09	-379	4.53	1615	24.8	83.4	75.3	0
01/12/2016 06:26:12 p.m.	3.737	1.7	4.1	-371	4.35	1569	24.7	83.4	75.3	0
01/12/2016 06:26:42 p.m.	3.761	1.7	4.08	-371	4.18	1580	24.7	83.2	75.3	0
01/12/2016 06:27:12 p.m.	3.863	1.7	4.08	-383	4.03	1616	24.8	83.2	75.2	0
01/12/2016 06:27:42 p.m.	3.868	1.69	4.07	-391	4.55	1619	24.9	83.3	75.3	0
01/12/2016 06:28:12 p.m.	3.85	1.7	4.1	-381	4.43	1610	24.8	83.4	75.3	0
01/12/2016 06:28:42 p.m.	3.845	1.7	4.09	-398	4.25	1619	24.8	83.4	75.3	0
01/12/2016 06:29:12 p.m.	3.811	1.7	4.08	-373	4.09	1601	24.8	83.5	75.4	0
01/12/2016 06:29:42 p.m.	3.924	1.72	4.08	-391	4.26	1652	24.9	83.5	75.4	0
01/12/2016 06:30:12 p.m.	3.852	1.7	4.09	-390	4.5	1619	24.8	83.7	75.4	0
01/12/2016 06:30:42 p.m.	3.865	1.7	4.08	-394	4.32	1625	24.9	83.8	75.4	0
01/12/2016 06:31:12 p.m.	3.96	1.72	4.08	-390	4.15	1661	24.9	83.7	75.4	0
01/12/2016 06:31:42 p.m.	3.889	1.71	4.08	-392	4.02	1632	24.9	84	75.5	0
01/12/2016 06:32:12 p.m.	3.868	1.71	4.08	-390	4.57	1628	24.8	83.9	75.4	0
01/12/2016 06:32:42 p.m.	3.909	1.72	4.08	-395	4.38	1644	24.9	83.9	75.5	0
01/12/2016 06:33:12 p.m.	3.837	1.72	4.09	-391	4.2	1616	24.8	84	75.5	0
01/12/2016 06:33:42 p.m.	3.801	1.72	4.09	-381	4.05	1599	24.8	83.9	75.5	0
01/12/2016 06:34:12 p.m.	3.811	1.71	4.11	-377	4.48	1596	24.8	83.8	75.5	0
01/12/2016 06:34:42 p.m.	3.78	1.71	4.07	-368	4.44	1586	24.8	83.7	75.5	0
01/12/2016 06:35:12 p.m.	3.831	1.71	4.09	-382	4.27	1609	24.8	83.4	75.4	0
01/12/2016 06:35:43 p.m.	3.772	1.7	4.09	-374	4.11	1584	24.8	83.4	75.4	0
01/12/2016 06:36:13 p.m.	3.784	1.71	4.07	-375	4.18	1587	24.8	83.3	75.4	0
01/12/2016 06:36:43 p.m.	3.793	1.71	4.08	-375	4.52	1594	24.8	83.4	75.4	0
01/12/2016 06:37:13 p.m.	3.859	1.71	4.09	-378	4.34	1614	24.8	83.4	75.4	0
01/12/2016 06:37:43 p.m.	3.873	1.71	4.09	-396	4.17	1629	24.9	83.7	75.4	0
01/12/2016 06:38:13 p.m.	3.873	1.71	4.09	-374	4.01	1620	24.9	83.7	75.3	0
01/12/2016 06:38:43 p.m.	3.835	1.72	4.1	-370	4.6	1597	24.8	83.7	75.4	0
01/12/2016 06:39:13 p.m.	3.838	1.72	4.09	-373	4.41	1607	24.8	83.7	75.4	0
01/12/2016 06:39:43 p.m.	3.78	1.71	4.1	-373	4.24	1590	24.8	83.7	75.5	0
01/12/2016 06:40:13 p.m.	3.744	1.72	4.09	-368	4.08	1569	24.7	83.5	75.5	0
01/12/2016 06:40:43 p.m.	3.766	1.71	4.09	-375	4.31	1583	24.7	83.3	75.4	0
01/12/2016 06:41:13 p.m.	3.763	1.71	4.08	-368	4.49	1577	24.7	83.2	75.3	0
01/12/2016 06:41:43 p.m.	3.708	1.71	4.13	-372	4.31	1558	24.7	83.2	75.4	0
01/12/2016 06:42:13 p.m.	3.747	1.71	4.08	-374	4.15	1573	24.7	83.2	75.4	0
01/12/2016 06:42:43 p.m.	3.796	1.71	4.09	-376	4	1592	24.7	83.2	75.3	0
01/12/2016 06:43:13 p.m.	3.848	1.72	4.09	-384	4.59	1618	24.8	83.2	75.3	0
01/12/2016 06:43:43 p.m.	3.899	1.7	4.09	-399	4.4	1637	24.9	83.4	75.3	0
01/12/2016 06:44:13 p.m.	3.729	1.71	4.07	-378	4.23	1570	24.7	83.4	75.3	0
01/12/2016 06:44:43 p.m.	3.699	1.72	4.08	-368	4.07	1562	24.6	83.2	75.4	0
01/12/2016 06:45:13 p.m.	3.705	1.71	4.09	-364	4.35	1565	24.7	83.2	75.3	0
01/12/2016 06:45:43 p.m.	3.722	1.71	4.08	-368	4.48	1569	24.7	83.1	75.3	0
01/12/2016 06:46:13 p.m.	3.761	1.72	4.1	-374	4.3	1585	24.7	83.1	75.2	0
01/12/2016 06:46:43 p.m.	3.756	1.71	4.08	-376	4.14	1578	24.7	83.2	75.4	0
01/12/2016 06:47:13 p.m.	3.818	1.72	4.09	-386	4.01	1605	24.8	83.3	75.3	0
01/12/2016 06:47:43 p.m.	3.796	1.71	4.09	-384	4.57	1597	24.8	83.3	75.3	0
01/12/2016 06:48:13 p.m.	3.746	1.71	4.1	-372	4.38	1575	24.7	83.3	75.4	0
01/12/2016 06:48:43 p.m.	3.929	1.71	4.07	-389	4.21	1639	24.8	83.3	75.4	0
01/12/2016 06:49:13 p.m.	3.834	1.71	4.09	-395	4.05	1610	24.8	83.3	75.3	0
01/12/2016 06:49:43 p.m.	3.778	1.71	4.09	-378	4.43	1588	24.7	83.3	75.3	0
01/12/2016 06:50:13 p.m.	3.826	1.72	4.1	-376	4.46	1599	24.8	83.4	75.3	0
01/12/2016 06:50:43 p.m.	3.792	1.72	4.1	-375	4.28	1586	24.8	83.5	75.4	0
01/12/2016 06:51:13 p.m.	3.729	1.71	4.1	-368	4.12	1565	24.7	83.3	75.4	0
01/12/2016 06:51:43 p.m.	3.785	1.71	4.08	-382	4.09	1586	24.7	83.2	75.4	0
01/12/2016 06:52:13 p.m.	3.671	1.7	4.12	-363	4.54	1541	24.6	83.2	75.3	0
01/12/2016 06:52:43 p.m.	3.739	1.7	4.1	-367	4.37	1567	24.7	83	75.2	0
01/12/2016 06:53:13 p.m.	3.737	1.7	4.1	-361	4.2	1563	24.7	83	75.3	0
01/12/2016 06:53:43 p.m.	3.784	1.71	4.09	-383	4.04	1589	24.7	83.2	75.3	0
01/12/2016 06:54:13 p.m.	3.853	1.72	4.09	-377	4.49	1610	24.8	83.2	75.3	0
01/12/2016 06:54:43 p.m.	3.863	1.71	4.08	-382	4.44	1619	24.9	83.4	75.3	0
01/12/2016 06:55:13 p.m.	3.828	1.72	4.11	-379	4.26	1602	24.8	83.5	75.3	0
01/12/2016 06:55:43 p.m.	3.75	1.72	4.11	-382	4.1	1577	24.7	83.5	75.4	0
01/12/2016 06:56:13 p.m.	3.771	1.72	4.08	-376	4.25	1590	24.8	83.5	75.4	0
01/12/2016 06:56:43 p.m.	3.68	1.72	4.09	-364	4.51	1546	24.6	83.5	75.4	0
01/12/2016 06:57:13 p.m.	3.63	1.71	4.1	-362	4.33	1531	24.6	83.2	75.4	0
01/12/2016 06:57:43 p.m.	3.655	1.71	4.07	-369	4.17	1538	24.6	83.1	75.3	0
01/12/2016 06:58:13 p.m.	3.687	1.7	4.09	-367	4.02	1550	24.6	82.9	75.3	0
01/12/2016 06:58:43 p.m.	3.641	1.7	4.1	-366	4.59	1532	24.6	82.9	75.2	0
01/12/2016 06:59:13 p.m.	3.677	1.7	4.09	-374	4.42	1544	24.6	82.8	75.2	0
01/12/2016 06:59:43 p.m.	3.669	1.71	4.07	-360	4.25	1541	24.6	82.7	75.2	0
01/12/2016 07:00:13 p.m.	3.694	1.71	4.09	-380	4.1	1554	24.6	82.7	75.2	0
01/12/2016 07:00:43 p.m.	3.68	1.72	4.09	-360	4.22	1548	24.6	82.8	75.2	0
01/12/2016 07:01:13 p.m.	3.715	1.71	4.1	-373	4.52	1557	24.7	82.9	75.2	0
01/12/2016 07:01:43 p.m.	3.627	1.7	4.09	-370	4.34	1530	24.6	83	75.3	0
01/12/2016 07:02:13 p.m.	3.707	1.73	4.08	-377	4.19	1561	24.6	82.8	75.2	0
01/12/2016 07:02:43 p.m.	3.663	1.71	4.08	-374	4.03	1541	24.6	82.9	75.2	0
01/12/2016 07:03:13 p.m.	3.632	1.71	4.07	-350	4.53	1526	24.6	82.8	75.2	0
01/12/2016 07:03:43 p.m.	3.838	1.72	4.1	-381	4.43	1610	24.6	82.6	75.2	0
01/12/2016 07:04:13 p.m.	3.8	1.72	4.09	-375	4.26	1597	24.8	82.9	75.2	0
01/12/2016 07:04:43 p.m.	3.692	1.71	4.08	-380	4.1	1552	24.6	83.1	75.2	0
01/12/2016 07:05:13 p.m.	3.665	1.72	4.09	-365	4.18	1539	24.5	82.9	75.2	0
01/12/2016 07:05:43 p.m.	3.68	1.72	4.1	-372	4.53	1547	24.6	82.7	75.2	0
01/12/2016 07:06:13 p.m.	3.667	1.72	4.09	-364	4.35	1541	24.6	82.8	75.2	0
01/12/2016 07:06:43 p.m.	3.583	1.71	4.07	-353	4.18	1507	24.5	82.7	75.2	0
01/12/2016 07:07:13 p.m.	3.632	1.71	4.09	-360	4.03	1525	24.5	82.5	75.2	0
01/12/2016 07:07:43 p.m.	3.656	1.71	4.09	-353	4.5	1536	24.6	82.5	75.2	0
01/12/2016 07:08:13 p.m.	3.673	1.71	4.09	-361	4.45	1535	24.5	82.4	75.2	0
01/12/2016 07:08:43 p.m.	3.629	1.72	4.12	-361	4.28	1520	24.5	82.5	75.2	0
01/12/2016 07:09:13 p.m.	3.708	1.72	4.09	-372	4.12	1553	24.6	82.6	75.2	0
01/12/2016 07:09:43 p.m.	3.674	1.71	4.09	-357	4.09	1537	24.6	82.8	75.2	0
01/12/2016 07:10:13 p.m.	3.66	1.72	4.09	-369	4.56	1529	24.6	82.8	75.2	0
01/12/2016 07:10:43 p.m.	3.632	1.71	4.09	-368	4.38	1528	24.6	82.6	75.2	0
01/12/2016 07:11:13 p.m.	3.664	1.71	4.08	-362	4.22	1535	24.6	82.5	75.2	0
01/12/2016 07:11:43 p.m.	3.598	1.7	4.1	-339	4.06	1502	24.5	82.5	75.2	0
01/12/2016 07:12:13 p.m.	3.584	1.72	4.09	-357	4.37	1509	24.5	82.3	75.2	0
01/12/2016 07:12:43 p.m.	3.552	1.7	4.09	-353	4.48	1496	24.5	82.2	75.2	0
01/12/2016 07:13:13 p.m.	3.683	1.7	4.08	-362	4.31	1546	24.6	82.3	75.2	0
01/12/2016 07:13:43 p.m.	3.573	1.7	4.07	-348	4.15	1503	24.5	82.4	75.2	0
01/12/2016 07:14:13 p.m.	3.593	1.71	4.09	-349	4.01	1515	24.5	82.3	75.1	0
01/12/2016 07:14:43 p.m.	3.458	1.7	4.1	-346	4.59	1452	24.3	82.3	75.2	0
01/12/2016 07:15:13 p.m.	3.46	1.69	4.09	-348	4.41	1462	24.4	82.1	75.2	0
01/12/2016 07:15:43 p.m.	3.579	1.69	4.14	-342	4.26	1498	24.5	81.9	75.1	0
01/12/2016 07:16:13 p.m.	3.566	1.7	4.07	-362	4.1	1520	24.5	82	75.1	0
01/12/2016 07:16:43 p.m.	3.687	1.69	4.09	-361	4.19	1534	24.6	82.3	75.1	0
01/12/2016 07:17:13 p.m.	3.745	1.71	4.08	-363	4.53	1572	24.6	82.4	75.1	0
01/12/2016 07:17:43 p.m.	3.708	1.71	4.07	-372	4.35	1552	24.6	82.6	75.2	0
01/12/2016 07:18:13 p.m.	3.67	1.71	4.07	-346	4.18	1536	24.6	82.7	75.2	0
01/12/2016 07:18:43 p.m.	3.633	1.71	4.09	-366	4.03	1525	24.6	82.7	75.2	0
01/12/2016 07:19:13 p.m.	3.664	1.72	4.08	-369	4.53	1543	24.6	82.6	75.2	0
01/12/2016 07:19:43 p.m.	3.641	1.71	4.12	-365	4.43	1527	24.6	82.7	75.2	0
01/12/2016 07:20:13 p.m.	3.7	1.71	4.09	-363	4.27	1556	24.6	82.8	75.2	0
01/12/2016 07:20:43 p.m.	3.778	1.73	4.08	-375	4.1	1585	24.7	82.9	75.2	0
01/12/2016 07:21:13 p.m.	3.689	1.72	4.09	-363	4.17	1550	24.6	83	75.2	0
01/12/2016 07:21:43 p.m.	3.662	1.72	4.1	-370	4.53	1542	24.6	82.9	75.2	0
01/12/2016 07:22:13 p.m.	3.656	1.72	4.07	-372	4.35	1532	24.6	82.8	75.2	0
01/12/2016 07:22:43 p.m.	3.673	1.72	4.09	-365	4.19	1541	24.6	82.8	75.2	0
01/12/2016 07:23:13 p.m.	3.671	1.73	4.08	-364	4.04	1545	24.6	82.9	75.2	0
01/12/2016 07:23:43 p.m.	3.745	1.72	4.08	-367	4.51	1570	24.7	82.8	75.2	0
01/12/2016 07:24:13 p.m.	3.688	1.72	4.06	-363	4.43	1549	24.6	82.8	75.2	0
01/12/2016 07:24:43 p.m.	3.759	1.73	4.09	-387	4.26	1585	24.7	82.9	75.2	0
01/12/2016 07:25:13 p.m.	3.733	1.68	4.08	-370	4.1	1565	24.7	83.1	75.2	0
01/12/2016 07:25:43 p.m.	3.837	1.65	4.1	-375	4.18	1610	24.7	83	75.2	0
01/12/2016 07:26:13 p.m.	3.847	1.64	4.1	-391	4.52	1620	24.9	83.2	75.2	0
01/12/2016 07:26:43 p.m.	3.787	1.62	4.11	-384	4.34	1597	24.8	83.2	75.1	0
01/12/2016 07:27:13 p.m.	3.82	1.61	4.11	-393	4.17	1611	24.8	83.1	75.2	0
01/12/2016 07:27:43 p.m.	3.791	1.59	4.04	-377	4.02	1582	24.8	83.2	75.2	0
01/12/2016 07:28:13 p.m.	3.913	1.59	4.07	-382	4.6	1637	24.9	83.2	75.2	0
01/12/2016 07:28:43 p.m.	3.941	1.59	4.09	-387	4.4	1644	25	83.4	75.2	0
01/12/2016 07:29:13 p.m.	3.985	1.57	4.1	-395	4.22	1655	25	83.7	75.3	0
01/12/2016 07:29:43 p.m.	3.948	1.57	4.1	-385	4.06	1647	25	83.9	75.3	0
01/12/2016 07:30:13 p.m.	3.945	1.55	4.09	-390	4.42	1641	25	83.9	75.4	0
01/12/2016 07:30:43 p.m.	3.992	1.54	4.08	-398	4.45	1665	25	84	75.4	0
01/12/2016 07:31:13 p.m.	4.005	1.53	4.08	-408	4.27	1670	25	83.9	75.3	0
01/12/2016 07:31:43 p.m.	4.013	1.53	4.08	-407	4.1	1678	25	83.9	75.3	0
01/12/2016 07:32:13 p.m.	3.92	1.51	4.12	-392	4.24	1634	24.9	84	75.4	0
01/12/2016 07:32:43 p.m.	3.791	1.49	4.05	-379	4.5	1585	24.8	83.8	75.4	0
01/12/2016 07:33:13 p.m.	3.845	1.48	4.09	-388	4.33	1611	24.8	83.2	75.4	0
01/12/2016 07:33:43 p.m.	3.697	1.47	4.08	-365	4.16	1562	24.7	83.1	75.3	0
01/12/2016 07:34:13 p.m.	3.67	1.46	4.08	-375	4.02	1549	24.6	82.8	75.3	0
01/12/2016 07:34:43 p.m.	3.63	1.44	4.08	-363	4.61	1524	24.5	82.5	75.3	0
01/12/2016 07:35:13 p.m.	3.89	1.44	4.09	-390	4.41	1639	24.8	82.3	75.2	0
01/12/2016 07:35:43 p.m.	3.746	1.42	4.08	-373	4.24	1579	24.7	82.6	75.2	0
01/12/2016 07:36:13 p.m.	3.93	1.41	4.08	-394	4.08	1646	24.9	82.8	75.2	0
01/12/2016 07:36:43 p.m.	3.828	1.41	4.08	-390	4.32	1610	24.8	83.1	75.2	0
01/12/2016 07:37:13 p.m.	3.974	1.41	4.08	-391	4.49	1663	25	83.3	75.3	0
01/12/2016 07:37:43 p.m.	3.816	1.4	4.06	-386	4.3	1608	24.8	83.4	75.3	0
01/12/2016 07:38:13 p.m.	3.813	1.38	4.08	-373	4.14	1599	24.8	83.2	75.3	0
01/12/2016 07:38:43 p.m.	3.78	1.37	4.08	-380	4.05	1590	24.8	83.1	75.4	0
01/12/2016 07:39:13 p.m.	3.885	1.37	4.08	-398	4.56	1630	24.9	83.2	75.3	0
01/12/2016 07:39:43 p.m.	3.861	1.4	4.1	-391	4.37	1618	24.9	83.2	75.3	0
01/12/2016 07:40:13 p.m.	3.964	1.4	4.08	-399	4.2	1662	24.9	83.4	75.3	0
01/12/2016 07:40:43 p.m.	3.971	1.41	4.07	-409	4.04	1663	25	83.5	75.4	0
01/12/2016 07:41:13 p.m.	4.002	1.41	4.08	-404	4.53	1681	25	83.7	75.4	0
01/12/2016 07:41:43 p.m.	3.964	1.4	4.08	-403	4.42	1665	25	83.8	75.3	0
01/12/2016 07:42:13 p.m.	3.898	1.44	4.08	-386	4.25	1637	24.9	83.8	75.4	0
01/12/2016 07:42:43 p.m.	4.054	1.42	4.09	-403	4.08	1693	25.1	83.9	75.5	0
01/12/2016 07:43:13 p.m.	4.108	1.43	4.08	-423	4.29	1719	25.1	84.1	75.4	0
01/12/2016 07:43:43 p.m.	3.85	1.43	4.08	-389	4.49	1609	24.8	84	75.4	0
01/12/2016 07:44:13 p.m.	3.85	1.41	4.09	-388	4.31	1610	24.8	83.5	75.4	0
01/12/2016 07:44:43 p.m.	3.726	1.43	4.08	-368	4.14	1565	24.7	83.3	75.4	0
01/12/2016 07:45:13 p.m.	3.76	1.43	4.06	-373	4.01	1584	24.7	83.2	75.4	0
01/12/2016 07:45:43 p.m.	3.924	1.41	4.07	-397	4.57	1648	24.9	83.2	75.4	0
01/12/2016 07:46:13 p.m.	3.951	1.42	4.08	-395	4.37	1661	25	83.3	75.3	0
01/12/2016 07:46:43 p.m.	4.074	1.44	4.08	-427	4.2	1709	25.1	83.8	75.4	0
01/12/2016 07:47:13 p.m.	4.098	1.45	4.06	-421	4.02	1712	25.1	84.1	75.4	0
01/12/2016 07:47:43 p.m.	4.109	1.44	4.07	-416	4.57	1723	25.2	84.3	75.5	0
01/12/2016 07:48:13 p.m.	4.154	1.41	4.08	-422	4.41	1742	25.2	84.6	75.6	0
01/12/2016 07:48:43 p.m.	4.108	1.39	4.07	-436	4.22	1735	25.2	84.8	75.6	0
01/12/2016 07:49:13 p.m.	4.182	1.39	4.08	-433	4.04	1760	25.3	85	75.7	0
01/12/2016 07:49:43 p.m.	4.181	1.37	4.08	-420	4.49	1751	25.3	85.1	75.7	0
01/12/2016 07:50:13 p.m.	4.143	1.39	4.06	-422	4.43	1730	25.2	85	75.6	0
01/12/2016 07:50:43 p.m.	4.176	1.4	4.11	-427	4.24	1748	25.3	85	75.7	0
01/12/2016 07:51:13 p.m.	4.267	1.41	4.07	-430	4.06	1780	25.4	85.2	75.7	0
01/12/2016 07:51:43 p.m.	4.195	1.42	4.06	-438	4.39	1759	25.3	85.3	75.7	0
01/12/2016 07:52:13 p.m.	4.143	1.42	4.06	-412	4.45	1724	25.2	85.2	75.8	0
01/12/2016 07:52:43 p.m.	4.158	1.4	4.07	-430	4.27	1740	25.2	85.1	75.8	0
01/12/2016 07:53:13 p.m.	4.102	1.37	4.06	-417	4.09	1718	25.2	85	75.8	0
01/12/2016 07:53:43 p.m.	3.971	1.36	4.08	-402	4.3	1667	25	84.7	75.8	0
01/12/2016 07:54:13 p.m.	4.05	1.35	4.08	-416	4.49	1703	25.1	84.3	75.7	0
01/12/2016 07:54:43 p.m.	4.062	1.36	4.06	-403	4.3	1704	25.1	84.5	75.7	0
01/12/2016 07:55:13 p.m.	4.223	1.35	4.07	-434	4.12	1767	25.2	84.6	75.7	0
01/12/2016 07:55:43 p.m.	4.096	1.34	4.07	-420	4.14	1721	25.2	84.7	75.6	0
01/12/2016 07:56:13 p.m.	4.174	1.35	4.11	-422	4.53	1744	25.3	84.8	75.7	0
01/12/2016 07:56:43 p.m.	4.213	1.34	4.07	-421	4.33	1760	25.3	85	75.8	0
01/12/2016 07:57:13 p.m.	4.273	1.33	4.1	-442	4.15	1782	25.4	85	75.7	0
01/12/2016 07:57:43 p.m.	4.264	1.33	4.06	-444	4.08	1779	25.4	85.2	75.7	0
01/12/2016 07:58:13 p.m.	4.135	1.32	4.06	-418	4.56	1734	25.2	85.2	75.7	0
01/12/2016 07:58:43 p.m.	4.04	1.31	4.07	-413	4.35	1699	25.1	84.9	75.7	0
01/12/2016 07:59:13 p.m.	3.999	1.31	4.08	-400	4.18	1681	25.1	84.6	75.7	0
01/12/2016 07:59:43 p.m.	4.005	1.31	4.06	-414	4.02	1685	25.1	84.2	75.7	0
01/12/2016 08:00:13 p.m.	4.062	1.29	4.13	-404	4.58	1695	25.1	84.2	75.6	0
01/12/2016 08:00:43 p.m.	3.941	1.29	4.06	-405	4.4	1654	25	84.1	75.6	0
01/12/2016 08:01:13 p.m.	3.992	1.29	4.08	-401	4.22	1671	25	84	75.6	0
01/12/2016 08:01:43 p.m.	4.064	1.29	4.07	-417	4.06	1704	25.1	84	75.6	0
01/12/2016 08:02:13 p.m.	4.026	1.29	4.07	-403	4.44	1691	25.1	84.2	75.7	0
01/12/2016 08:02:43 p.m.	4.098	1.28	4.08	-416	4.44	1713	25.1	84.4	75.7	0
01/12/2016 08:03:13 p.m.	4.191	1.29	4.08	-428	4.26	1753	25.3	84.4	75.7	0
01/12/2016 08:03:43 p.m.	4.244	1.3	4.08	-434	4.08	1781	25.3	84.7	75.6	0
01/12/2016 08:04:13 p.m.	4.274	1.3	4.06	-437	4.33	1792	25.4	85.1	75.8	0
01/12/2016 08:04:43 p.m.	4.154	1.3	4.07	-421	4.48	1742	25.2	85.1	75.8	0
01/12/2016 08:05:13 p.m.	4.392	1.3	4.07	-456	4.27	1837	25.5	85.2	75.8	0
01/12/2016 08:05:43 p.m.	4.276	1.3	4.07	-436	4.09	1791	25.4	85.5	75.8	0
01/12/2016 08:06:13 p.m.	4.271	1.31	4.06	-421	4.34	1782	25.4	85.6	75.9	0
01/12/2016 08:06:43 p.m.	4.214	1.29	4.05	-423	4.48	1762	25.3	85.6	76	0
01/12/2016 08:07:13 p.m.	4.15	1.28	4.07	-425	4.29	1741	25.2	85.5	75.9	0
01/12/2016 08:07:43 p.m.	4.148	1.27	4.07	-412	4.1	1732	25.2	85.1	75.9	0
01/12/2016 08:08:13 p.m.	4.25	1.27	4.06	-431	4.22	1782	25.3	85	75.8	0
01/12/2016 08:08:43 p.m.	4.501	1.27	4.05	-450	4.5	1878	25.4	85	75.8	0
01/12/2016 08:09:13 p.m.	4.313	1.26	4	-446	4.29	1811	25.5	85.6	75.9	0
01/12/2016 08:09:43 p.m.	4.324	1.26	4.08	-455	4.11	1805	25.4	85.8	75.9	0
01/12/2016 08:10:13 p.m.	4.375	1.27	4.03	-449	4.26	1828	25.5	85.8	75.9	0
01/12/2016 08:10:43 p.m.	4.37	1.27	4.06	-440	4.49	1820	25.5	85.8	76	0
01/12/2016 08:11:13 p.m.	4.313	1.27	4.06	-444	4.29	1808	25.4	85.8	75.9	0
01/12/2016 08:11:43 p.m.	4.315	1.26	4.06	-431	4.11	1799	25.4	85.8	76	0
01/12/2016 08:12:13 p.m.	4.178	1.25	4.06	-435	4.25	1759	25.3	85.7	76	0
01/12/2016 08:12:43 p.m.	4.154	1.24	4.09	-414	4.51	1738	25.2	85.2	75.9	0
01/12/2016 08:13:13 p.m.	4.182	1.24	4.09	-420	4.32	1746	25.3	85	75.8	0
01/12/2016 08:13:43 p.m.	4.497	1.25	4.06	-453	4.11	1861	25.5	85.2	75.9	0
01/12/2016 08:14:13 p.m.	4.481	1.26	4.05	-451	4.21	1859	25.6	85.9	76	0
01/12/2016 08:14:44 p.m.	4.4	1.28	4.07	-461	4.51	1844	25.6	86	75.9	0
01/12/2016 08:15:13 p.m.	4.252	1.28	4.06	-426	4.3	1777	25.4	86	76	0
01/12/2016 08:15:44 p.m.	4.287	1.3	4.08	-444	4.12	1797	25.4	85.9	76.1	0
01/12/2016 08:16:14 p.m.	4.201	1.29	4.07	-440	4.21	1763	25.3	85.8	76.1	0
01/12/2016 08:16:44 p.m.	4.185	1.3	3.97	-426	4.51	1748	25.3	85.6	76.1	0
01/12/2016 08:17:14 p.m.	4.121	1.3	4.07	-413	4.32	1731	25.2	85.5	76.1	0
01/12/2016 08:17:44 p.m.	4.239	1.32	4.04	-438	4.13	1775	25.3	85.1	75.9	0
01/12/2016 08:18:14 p.m.	4.168	1.3	4.07	-421	4.1	1742	25.2	85.3	76	0
01/12/2016 08:18:44 p.m.	4.169	1.3	4.07	-420	4.56	1753	25.2	85.1	75.9	0
01/12/2016 08:19:14 p.m.	4.224	1.32	4.06	-435	4.35	1792	25.3	84.9	75.7	0
01/12/2016 08:19:44 p.m.	4.152	1.31	4.06	-415	4.16	1735	25.2	85	75.8	0
01/12/2016 08:20:14 p.m.	4.177	1.32	4.06	-425	3.99	1751	25.2	85	75.8	0
01/12/2016 08:20:44 p.m.	4.148	1.33	4.06	-414	4.58	1734	25.2	84.9	75.8	0
01/12/2016 08:21:14 p.m.	4.263	1.35	4.06	-436	4.37	1788	25.2	85	75.9	0
01/12/2016 08:21:44 p.m.	4.191	1.33	4.06	-442	4.18	1763	25.3	85.1	75.8	0
01/12/2016 08:22:14 p.m.	4.241	1.34	4.06	-448	4	1795	25.4	85	75.7	0
01/12/2016 08:22:44 p.m.	4.244	1.34	4.07	-439	4.6	1786	25.4	85.1	75.7	0
01/12/2016 08:23:14 p.m.	4.242	1.35	4.07	-433	4.39	1789	25.3	85.1	75.8	0
01/12/2016 08:23:44 p.m.	4.337	1.36	4.06	-455	4.19	1817	25.5	85.3	75.8	0
01/12/2016 08:24:14 p.m.	4.33	1.37	4.07	-436	4.02	1798	25.4	85.6	75.8	0
01/12/2016 08:24:44 p.m.	4.325	1.37	4.07	-436	4.6	1812	25.4	85.6	75.9	0
01/12/2016 08:25:14 p.m.	4.295	1.37	4.06	-441	4.39	1799	25.4	85.6	75.9	0
01/12/2016 08:25:44 p.m.	4.401	1.39	4.07	-445	4.2	1838	25.5	85.7	75.9	0
01/12/2016 08:26:14 p.m.	4.465	1.39	4.05	-463	4.01	1861	25.6	85.9	75.9	0
01/12/2016 08:26:44 p.m.	4.438	1.39	4.02	-464	4.58	1849	25.6	86.2	76	0
01/12/2016 08:27:14 p.m.	4.356	1.41	4.08	-453	4.39	1821	25.4	86.1	76	0
01/12/2016 08:27:44 p.m.	4.397	1.4	3.96	-456	4.2	1840	25.5	86	76.1	0
01/12/2016 08:28:14 p.m.	4.383	1.42	4.06	-470	4.01	1853	25.4	86.2	76.1	0
01/12/2016 08:28:44 p.m.	4.404	1.41	4.02	-451	4.6	1836	25.6	86.3	76.1	0
01/12/2016 08:29:14 p.m.	4.323	1.42	4.07	-454	4.39	1809	25.5	86.2	76.1	0
01/12/2016 08:29:44 p.m.	4.371	1.41	3.99	-448	4.2	1827	25.5	86.2	76.1	0
01/12/2016 08:30:14 p.m.	4.361	1.43	4.06	-458	4.01	1828	25.5	86.2	76.1	0
01/12/2016 08:30:44 p.m.	4.403	1.43	4.04	-452	4.58	1838	25.6	86.2	76.1	0
01/12/2016 08:31:14 p.m.	4.508	1.44	4.07	-467	4.39	1880	25.7	86.5	76.1	0
01/12/2016 08:31:44 p.m.	4.428	1.43	4.01	-459	4.28	1848	25.6	86.7	76.1	0
01/12/2016 08:32:14 p.m.	4.469	1.44	4.05	-448	4	1853	25.6	86.6	76.2	0
01/12/2016 08:32:44 p.m.	4.4	1.44	4.06	-448	4.59	1833	25.5	86.6	76.2	0
01/12/2016 08:33:14 p.m.	4.367	1.44	4.06	-450	4.37	1822	25.5	86.4	76.1	0
01/12/2016 08:33:44 p.m.	4.334	1.44	3.97	-432	4.18	1802	25.4	86.3	76.1	0
01/12/2016 08:34:14 p.m.	4.425	1.45	4.05	-450	4	1842	25.5	86.3	76.1	0
01/12/2016 08:34:44 p.m.	4.421	1.46	4.06	-439	4.6	1844	25.5	86.2	76.1	0
01/12/2016 08:35:14 p.m.	4.401	1.46	4.06	-463	4.38	1843	25.6	86.4	76.1	0
01/12/2016 08:35:44 p.m.	4.361	1.46	4.05	-461	4.18	1831	25.5	86.4	76.1	0
01/12/2016 08:36:14 p.m.	4.375	1.47	4.08	-456	4	1831	25.5	86.4	76.1	0
01/12/2016 08:36:44 p.m.	4.299	1.47	4.06	-441	4.59	1804	25.4	86.3	76.1	0
01/12/2016 08:37:14 p.m.	4.472	1.48	4.06	-459	4.37	1867	25.6	86.3	76.1	0
01/12/2016 08:37:44 p.m.	4.397	1.48	4.07	-458	4.17	1843	25.6	86.4	76.1	0
01/12/2016 08:38:14 p.m.	4.38	1.48	4.1	-447	4	1826	25.5	86.4	76	0
01/12/2016 08:38:44 p.m.	4.377	1.49	4.07	-454	4.58	1826	25.5	86.3	76.1	0
01/12/2016 08:39:14 p.m.	4.36	1.49	4.06	-456	4.37	1825	25.5	86.2	76.1	0
01/12/2016 08:39:44 p.m.	4.373	1.49	4.06	-457	4.18	1830	25.5	86.1	76	0
01/12/2016 08:40:14 p.m.	4.331	1.5	4.05	-440	4	1814	25.5	86.1	76	0
01/12/2016 08:40:44 p.m.	4.364	1.5	4.05	-459	4.58	1830	25.4	85.9	76	0
01/12/2016 08:41:14 p.m.	4.337	1.51	4.04	-436	4.37	1814	25.4	85.9	75.9	0
01/12/2016 08:41:44 p.m.	4.348	1.5	4.07	-447	4.18	1816	25.5	85.9	75.9	0
01/12/2016 08:42:14 p.m.	4.369	1.51	4.07	-444	4	1818	25.5	85.9	76	0
01/12/2016 08:42:44 p.m.	4.433	1.51	4.06	-459	4.58	1857	25.5	86.1	76.1	0
01/12/2016 08:43:14 p.m.	4.544	1.52	4.06	-476	4.37	1898	25.7	86.3	76.1	0
01/12/2016 08:43:44 p.m.	4.441	1.52	4.03	-446	4.17	1844	25.6	86.7	76.1	0
01/12/2016 08:44:14 p.m.	4.507	1.53	4.04	-471	4.02	1875	25.6	86.5	76.1	0
01/12/2016 08:44:44 p.m.	4.392	1.52	4.12	-447	4.58	1830	25.5	86.7	76.1	0
01/12/2016 08:45:14 p.m.	4.347	1.53	4.05	-437	4.36	1807	25.5	86.6	76.1	0
01/12/2016 08:45:44 p.m.	4.387	1.54	4.09	-437	4.17	1830	25.5	86.5	76.1	0
01/12/2016 08:46:14 p.m.	4.317	1.54	4.06	-438	4	1803	25.4	86.4	76.1	0
01/12/2016 08:46:44 p.m.	4.263	1.54	4.08	-437	4.57	1769	25.3	86.2	76.1	0
01/12/2016 08:47:14 p.m.	4.245	1.53	4.09	-441	4.36	1768	25.3	86	76.1	0
01/12/2016 08:47:44 p.m.	4.217	1.54	4.08	-435	4.18	1763	25.3	85.8	76	0
01/12/2016 08:48:14 p.m.	4.207	1.54	4.05	-428	4	1752	25.3	85.7	76	0
01/12/2016 08:48:44 p.m.	4.415	1.55	4.06	-444	4.6	1847	25.5	85.9	76.1	0
01/12/2016 08:49:14 p.m.	4.33	1.55	4.06	-432	4.38	1811	25.5	86	76	0
01/12/2016 08:49:44 p.m.	4.278	1.55	4.08	-439	4.19	1793	25.4	86	76	0
01/12/2016 08:50:14 p.m.	4.332	1.55	4.05	-450	4.01	1817	25.5	85.9	75.9	0
01/12/2016 08:50:44 p.m.	4.384	1.56	4.06	-445	4.6	1830	25.5	86.1	76	0
01/12/2016 08:51:14 p.m.	4.331	1.55	4.07	-448	4.39	1814	25.5	86.2	76.1	0
01/12/2016 08:51:44 p.m.	4.408	1.56	4.08	-449	4.2	1836	25.5	86.2	76	0
01/12/2016 08:52:14 p.m.	4.357	1.57	4.08	-444	4.02	1820	25.5	86.1	76	0
01/12/2016 08:52:44 p.m.	4.354	1.57	4.07	-455	4.56	1821	25.5	86.2	76.1	0
01/12/2016 08:53:14 p.m.	4.349	1.57	4.05	-440	4.4	1824	25.5	86.3	76.1	0
01/12/2016 08:53:44 p.m.	4.291	1.58	4.06	-442	4.21	1793	25.4	86.1	76.1	0
01/12/2016 08:54:14 p.m.	4.357	1.58	4.07	-445	4.03	1830	25.5	86	76	0
01/12/2016 08:54:44 p.m.	4.344	1.58	4.07	-447	4.54	1822	25.5	86	76.1	0
01/12/2016 08:55:14 p.m.	4.253	1.58	4.08	-439	4.41	1788	25.4	86.1	76.1	0
01/12/2016 08:55:44 p.m.	4.195	1.58	4.06	-441	4.21	1766	25.3	85.9	76	0
01/12/2016 08:56:14 p.m.	4.241	1.58	4.07	-421	4.04	1779	25.3	85.8	76.1	0
01/12/2016 08:56:44 p.m.	4.224	1.59	4.08	-440	4.49	1776	25.3	85.7	76	0
01/12/2016 08:57:14 p.m.	4.226	1.59	4.08	-434	4.43	1765	25.3	85.4	75.9	0
01/12/2016 08:57:44 p.m.	4.232	1.59	4.08	-431	4.23	1775	25.4	85.7	76	0
01/12/2016 08:58:14 p.m.	4.36	1.6	4.07	-439	4.06	1814	25.4	85.4	75.9	0
01/12/2016 08:58:44 p.m.	4.331	1.59	4.05	-454	4.43	1809	25.4	85.7	76	0
01/12/2016 08:59:14 p.m.	4.281	1.6	4.08	-432	4.45	1792	25.4	85.8	76	0
01/12/2016 08:59:44 p.m.	4.371	1.61	4.06	-448	4.25	1825	25.5	86	76.1	0
01/12/2016 09:00:14 p.m.	4.299	1.6	4.08	-433	4.06	1797	25.4	86.1	76	0
01/12/2016 09:00:44 p.m.	4.307	1.61	4.06	-436	4.4	1802	25.4	86	76	0
01/12/2016 09:01:14 p.m.	4.267	1.62	4.05	-441	4.46	1797	25.4	86	76.1	0
01/12/2016 09:01:44 p.m.	4.261	1.61	4.06	-425	4.26	1784	25.4	85.9	76	0
01/12/2016 09:02:14 p.m.	4.267	1.61	3.92	-446	4.08	1779	25.4	85.9	76	0
01/12/2016 09:02:44 p.m.	4.198	1.61	4.12	-414	4.34	1748	25.3	85.9	76	0
01/12/2016 09:03:15 p.m.	4.154	1.61	4.06	-421	4.48	1733	25.2	85.6	76	0
01/12/2016 09:03:44 p.m.	4.27	1.62	4.04	-417	4.28	1779	25.4	85.6	76.1	0
01/12/2016 09:04:14 p.m.	4.26	1.63	4.05	-444	4.1	1777	25.4	85.8	76	0
01/12/2016 09:04:44 p.m.	4.265	1.63	4.07	-433	4.28	1780	25.4	85.8	76	0
01/12/2016 09:05:14 p.m.	4.177	1.62	4.01	-425	4.49	1744	25.3	85.7	75.9	0
01/12/2016 09:05:44 p.m.	4.183	1.62	3.94	-432	4.3	1749	25.3	85.6	76	0
01/12/2016 09:06:15 p.m.	4.175	1.6	4.16	-418	4.12	1748	25.3	85.6	76	0
01/12/2016 09:06:45 p.m.	4.153	1.58	4.06	-417	4.19	1738	25.2	85.4	75.9	0
01/12/2016 09:07:15 p.m.	4.178	1.57	4.07	-424	4.52	1748	25.3	85.4	75.9	0
01/12/2016 09:07:45 p.m.	4.118	1.55	4.06	-424	4.32	1732	25.2	85.3	75.8	0
01/12/2016 09:08:15 p.m.	4.044	1.55	4.08	-408	4.06	1698	25.1	84.9	75.8	0
01/12/2016 09:08:45 p.m.	3.978	1.53	3.98	-395	4.42	1677	25	84.8	75.8	0
01/12/2016 09:09:15 p.m.	3.992	1.53	4.11	-401	4.46	1676	25	84.4	75.7	0
01/12/2016 09:09:45 p.m.	4.014	1.53	4.06	-403	4.27	1679	25	84.3	75.6	0
01/12/2016 09:10:15 p.m.	4.064	1.51	4.04	-401	4.1	1707	25.1	84.2	75.6	0
01/12/2016 09:10:45 p.m.	4.002	1.52	4.07	-410	4.25	1683	25.1	84.2	75.6	0
01/12/2016 09:11:15 p.m.	3.922	1.5	4.08	-392	4.5	1652	25	84.2	75.6	0
01/12/2016 09:11:45 p.m.	3.989	1.5	4.07	-405	4.4	1676	25	84.2	75.6	0
01/12/2016 09:12:15 p.m.	3.881	1.49	4.07	-402	4.22	1640	24.9	84.1	75.7	0
01/12/2016 09:12:45 p.m.	3.909	1.49	4.06	-404	4.05	1650	24.9	84	75.6	0
01/12/2016 09:13:15 p.m.	3.971	1.49	4.06	-403	4.41	1662	25	83.8	75.6	0
01/12/2016 09:13:45 p.m.	3.98	1.47	4.05	-402	4.36	1678	25	83.9	75.6	0
01/12/2016 09:14:15 p.m.	3.955	1.47	4.13	-399	4.18	1663	25	84	75.5	0
01/12/2016 09:14:45 p.m.	4.019	1.47	4.06	-415	4.02	1694	25	83.9	75.5	0
01/12/2016 09:15:15 p.m.	4.087	1.46	4.07	-413	4.59	1715	25.1	84.1	75.6	0
01/12/2016 09:15:45 p.m.	4.173	1.46	4.08	-423	4.4	1742	25.2	84.2	75.6	0
01/12/2016 09:16:15 p.m.	4.108	1.45	3.95	-422	4.22	1719	25.2	84.5	75.6	0
01/12/2016 09:16:45 p.m.	4.13	1.46	4.05	-425	4.05	1736	25.1	84.5	75.6	0
01/12/2016 09:17:15 p.m.	4.101	1.44	4.04	-406	4.46	1715	25.2	84.5	75.7	0
01/12/2016 09:17:45 p.m.	4.08	1.45	4.05	-409	4.44	1713	25.1	84.5	75.7	0
01/12/2016 09:18:15 p.m.	3.994	1.43	4.02	-399	4.25	1677	25.1	84.3	75.6	0
01/12/2016 09:18:45 p.m.	3.989	1.43	4.07	-403	4.09	1674	25	84.1	75.6	0
01/12/2016 09:19:15 p.m.	3.978	1.42	4	-396	4.32	1668	25	84.1	75.6	0
01/12/2016 09:19:45 p.m.	3.889	1.41	4.06	-386	4.49	1636	24.9	84	75.5	0
01/12/2016 09:20:15 p.m.	3.85	1.4	4.05	-391	4.3	1624	24.9	83.8	75.6	0
01/12/2016 09:20:45 p.m.	3.928	1.41	4.09	-381	4.14	1637	24.9	83.7	75.5	0
01/12/2016 09:21:15 p.m.	3.886	1.4	4.09	-385	4.07	1627	24.9	83.7	75.5	0
01/12/2016 09:21:45 p.m.	4.016	1.4	4.07	-409	4.55	1680	25	83.7	75.6	0
01/12/2016 09:22:15 p.m.	3.975	1.4	4.06	-394	4.36	1675	25	83.9	75.5	0
01/12/2016 09:22:45 p.m.	4	1.4	4.07	-397	4.18	1682	25.1	84	75.6	0
01/12/2016 09:23:15 p.m.	3.974	1.38	4.09	-393	4.02	1662	25	84.1	75.5	0
01/12/2016 09:23:45 p.m.	3.859	1.38	4.06	-385	4.6	1617	24.9	83.9	75.5	0
01/12/2016 09:24:15 p.m.	3.943	1.38	4.13	-394	4.41	1650	24.9	83.8	75.6	0
01/12/2016 09:24:45 p.m.	3.853	1.38	4.2	-375	4.23	1615	24.8	83.7	75.5	0
01/12/2016 09:25:15 p.m.	3.848	1.36	4.1	-381	4.07	1610	24.8	83.5	75.5	0
01/12/2016 09:25:45 p.m.	3.858	1.38	4.07	-372	4.34	1616	24.8	83.2	75.5	0
01/12/2016 09:26:15 p.m.	3.843	1.39	4.08	-380	4.48	1617	24.8	83.2	75.4	0
01/12/2016 09:26:45 p.m.	3.827	1.37	4.08	-385	4.3	1608	24.8	83.2	75.4	0
01/12/2016 09:27:15 p.m.	3.845	1.39	4.07	-395	4.14	1616	24.8	83.1	75.4	0
01/12/2016 09:27:45 p.m.	3.897	1.38	4.06	-382	4.08	1632	24.9	83.2	75.3	0
01/12/2016 09:28:15 p.m.	3.903	1.39	4.08	-386	4.55	1635	24.9	83.2	75.3	0
01/12/2016 09:28:45 p.m.	3.856	1.39	4.19	-387	4.36	1622	24.9	83.2	75.4	0
01/12/2016 09:29:15 p.m.	3.875	1.4	4.04	-391	4.19	1622	24.9	83.3	75.5	0
01/12/2016 09:29:45 p.m.	3.889	1.42	4.09	-398	4.02	1636	24.9	83.4	75.5	0
01/12/2016 09:30:15 p.m.	3.8	1.41	4.05	-376	4.56	1598	24.8	83.5	75.5	0
01/12/2016 09:30:45 p.m.	3.868	1.4	4.16	-375	4.42	1623	24.8	83.2	75.4	0
01/12/2016 09:31:15 p.m.	3.814	1.41	4.09	-375	4.24	1605	24.8	83.2	75.4	0
01/12/2016 09:31:45 p.m.	3.777	1.41	4.05	-373	4.08	1590	24.8	83.2	75.4	0
01/12/2016 09:32:15 p.m.	3.768	1.41	4.1	-375	4.3	1576	24.7	83.2	75.4	0
01/12/2016 09:32:45 p.m.	3.747	1.42	4.08	-374	4.49	1569	24.7	83	75.4	0
01/12/2016 09:33:15 p.m.	3.766	1.4	4.09	-377	4.32	1582	24.7	82.8	75.3	0
01/12/2016 09:33:45 p.m.	3.769	1.41	4.08	-368	4.15	1589	24.7	82.7	75.4	0
01/12/2016 09:34:15 p.m.	3.815	1.4	4.07	-382	4.01	1601	24.8	82.8	75.2	0
01/12/2016 09:34:45 p.m.	3.704	1.42	4.01	-365	4.57	1550	24.6	82.8	75.3	0
01/12/2016 09:35:15 p.m.	3.737	1.41	4.08	-381	4.39	1571	24.7	82.7	75.3	0
01/12/2016 09:35:45 p.m.	3.763	1.4	4.07	-368	4.22	1577	24.7	82.6	75.3	0
01/12/2016 09:36:15 p.m.	3.959	1.42	4.06	-383	4.05	1653	24.7	82.6	75.2	0
01/12/2016 09:36:45 p.m.	3.853	1.43	4.04	-388	4.42	1615	24.9	83	75.2	0
01/12/2016 09:37:15 p.m.	3.829	1.42	4.09	-379	4.46	1608	24.8	83.2	75.3	0
01/12/2016 09:37:45 p.m.	3.885	1.43	4.09	-385	4.29	1628	24.9	83.2	75.4	0
01/12/2016 09:38:15 p.m.	3.956	1.43	4.09	-393	4.11	1657	24.9	83.3	75.3	0
01/12/2016 09:38:45 p.m.	4.026	1.43	4.07	-392	4.2	1678	25	83.5	75.4	0
01/12/2016 09:39:15 p.m.	3.976	1.43	4.07	-399	4.52	1670	25	83.8	75.4	0
01/12/2016 09:39:45 p.m.	3.89	1.44	4.09	-396	4.33	1636	24.9	83.8	75.4	0
01/12/2016 09:40:15 p.m.	3.903	1.44	4.08	-385	4.16	1639	24.8	83.7	75.5	0
01/12/2016 09:40:45 p.m.	3.825	1.43	4.09	-378	4	1609	24.8	83.3	75.4	0
01/12/2016 09:41:15 p.m.	3.781	1.44	4.08	-385	4.59	1590	24.8	83.2	75.4	0
01/12/2016 09:41:45 p.m.	3.887	1.43	4.09	-385	4.4	1625	24.8	83.2	75.4	0
01/12/2016 09:42:15 p.m.	3.803	1.43	4.07	-379	4.23	1598	24.8	83.2	75.3	0
01/12/2016 09:42:45 p.m.	3.828	1.44	4.08	-386	4.06	1625	24.8	83.2	75.4	0
01/12/2016 09:43:15 p.m.	3.882	1.43	4.1	-388	4.38	1624	24.9	83.2	75.3	0
01/12/2016 09:43:45 p.m.	3.818	1.42	4.03	-392	4.47	1610	24.8	83.2	75.3	0
01/12/2016 09:44:15 p.m.	3.887	1.43	4.08	-405	4.29	1636	24.9	83.1	75.3	0
01/12/2016 09:44:45 p.m.	3.9	1.44	4.08	-396	4.12	1644	24.9	83.2	75.4	0
01/12/2016 09:45:15 p.m.	3.857	1.45	4.12	-383	4.14	1621	24.9	83.3	75.4	0
01/12/2016 09:45:45 p.m.	3.809	1.43	4.01	-385	4.54	1607	24.8	83.4	75.4	0
01/12/2016 09:46:15 p.m.	3.722	1.41	4.06	-376	4.35	1560	24.7	83.3	75.3	0
01/12/2016 09:46:45 p.m.	3.857	1.44	4.07	-389	4.19	1631	24.8	83.1	75.4	0
01/12/2016 09:47:15 p.m.	3.875	1.43	4.09	-385	4.03	1626	24.9	83.2	75.3	0
01/12/2016 09:47:45 p.m.	3.8	1.44	4.03	-387	4.56	1600	24.8	83.3	75.4	0
01/12/2016 09:48:15 p.m.	3.95	1.45	4.08	-402	4.42	1661	25	83.3	75.4	0
01/12/2016 09:48:45 p.m.	3.931	1.44	4.08	-397	4.24	1655	25	83.6	75.4	0
01/12/2016 09:49:15 p.m.	3.946	1.46	4.07	-393	4.07	1659	25	83.7	75.4	0
01/12/2016 09:49:45 p.m.	3.912	1.46	4.09	-380	4.36	1645	24.9	83.9	75.5	0
01/12/2016 09:50:15 p.m.	3.899	1.44	4.18	-396	4.47	1631	24.9	83.9	75.5	0
01/12/2016 09:50:45 p.m.	3.947	1.46	4.05	-392	4.29	1647	25	83.7	75.4	0
01/12/2016 09:51:15 p.m.	3.809	1.44	4.11	-396	4.12	1602	24.8	83.7	75.4	0
01/12/2016 09:51:45 p.m.	3.863	1.45	4.08	-381	4.11	1621	24.8	83.4	75.5	0
01/12/2016 09:52:15 p.m.	3.838	1.44	4.09	-385	4.54	1615	24.8	83.4	75.4	0
01/12/2016 09:52:45 p.m.	3.907	1.45	4.08	-394	4.36	1639	24.9	83.4	75.4	0
01/12/2016 09:53:15 p.m.	3.99	1.46	4.01	-383	4.18	1656	25	83.5	75.4	0
01/12/2016 09:53:45 p.m.	4.078	1.47	4.1	-410	4.02	1700	25.1	83.8	75.4	0
01/12/2016 09:54:15 p.m.	3.975	1.46	4.09	-401	4.59	1673	25	84	75.4	0
01/12/2016 09:54:45 p.m.	4.06	1.49	4.08	-410	4.41	1692	25	84	75.5	0
01/12/2016 09:55:15 p.m.	4.005	1.47	4.19	-405	4.23	1678	25	84.1	75.5	0
01/12/2016 09:55:45 p.m.	4.099	1.47	4.1	-417	4.06	1712	25.1	84.2	75.5	0
01/12/2016 09:56:15 p.m.	3.995	1.48	4.06	-401	4.44	1675	25	84.3	75.5	0
01/12/2016 09:56:45 p.m.	3.973	1.48	4.07	-396	4.45	1668	25	84.2	75.5	0
01/12/2016 09:57:15 p.m.	4.001	1.48	4.08	-405	4.27	1688	25	84.1	75.6	0
01/12/2016 09:57:45 p.m.	4.116	1.46	4.07	-416	4.1	1717	25.1	84.1	75.5	0
01/12/2016 09:58:15 p.m.	4.088	1.46	4.08	-426	4.27	1718	25.1	84.3	75.5	0
01/12/2016 09:58:45 p.m.	4.088	1.47	4.07	-409	4.49	1715	25.2	84.4	75.6	0
01/12/2016 09:59:15 p.m.	4.05	1.45	4.06	-405	4.3	1710	25.1	84.6	75.6	0
01/12/2016 09:59:45 p.m.	4.047	1.45	4.08	-399	4.13	1698	25.1	84.6	75.7	0
01/12/2016 10:00:15 p.m.	4.136	1.45	4.05	-427	4.13	1741	25.2	84.7	75.7	0
01/12/2016 10:00:45 p.m.	4.163	1.46	4.04	-424	4.54	1747	25.3	84.8	75.6	0
01/12/2016 10:01:15 p.m.	4.17	1.48	4.1	-434	4.33	1781	25.3	85	75.7	0
01/12/2016 10:01:45 p.m.	4.144	1.47	4.07	-425	4.15	1740	25.2	85	75.7	0
01/12/2016 10:02:15 p.m.	4.114	1.47	4	-417	4.05	1725	25.2	85	75.7	0
01/12/2016 10:02:45 p.m.	4.118	1.49	4.06	-412	4.56	1725	25.2	85	75.7	0
01/12/2016 10:03:15 p.m.	4.094	1.46	4.09	-410	4.36	1711	25.2	85	75.7	0
01/12/2016 10:03:45 p.m.	4.007	1.45	4.11	-416	4.18	1684	25.1	84.8	75.8	0
01/12/2016 10:04:15 p.m.	4.012	1.44	3.96	-401	4.02	1678	25	84.5	75.7	0
01/12/2016 10:04:45 p.m.	4.024	1.47	4.08	-419	4.6	1691	25.1	84.3	75.6	0
01/12/2016 10:05:15 p.m.	3.919	1.45	4.21	-403	4.4	1640	24.9	84.4	75.7	0
01/12/2016 10:05:45 p.m.	3.91	1.44	4.03	-399	4.22	1640	24.9	84.1	75.6	0
01/12/2016 10:06:15 p.m.	3.966	1.46	4.07	-391	4.06	1661	25	84.1	75.6	0
01/12/2016 10:06:45 p.m.	4.005	1.43	4.2	-401	4.44	1665	25	84.1	75.5	0
01/12/2016 10:07:15 p.m.	4.04	1.43	4.07	-390	4.45	1675	25.1	84.1	75.6	0
01/12/2016 10:07:45 p.m.	4.041	1.43	4.08	-412	4.27	1694	25	84.2	75.6	0
01/12/2016 10:08:15 p.m.	4.027	1.44	4.07	-417	4.09	1699	25.1	84.3	75.6	0
01/12/2016 10:08:45 p.m.	4.019	1.43	4.07	-401	4.28	1692	25.1	84.2	75.5	0
01/12/2016 10:09:15 p.m.	4.059	1.42	4.07	-415	4.5	1700	25.1	84.3	75.6	0
01/12/2016 10:09:45 p.m.	3.996	1.41	4.04	-389	4.31	1672	25	84.4	75.7	0
01/12/2016 10:10:15 p.m.	4.102	1.43	4.08	-409	4.14	1719	25.1	84.2	75.6	0
01/12/2016 10:10:45 p.m.	4.153	1.43	4.06	-427	4.06	1748	25.1	84.3	75.6	0
01/12/2016 10:11:15 p.m.	4.055	1.41	4.03	-417	4.56	1691	25.1	84.5	75.6	0
01/12/2016 10:11:45 p.m.	3.952	1.41	4.09	-395	4.36	1665	25	84.3	75.6	0
01/12/2016 10:12:15 p.m.	4.099	1.41	4.1	-408	4.19	1705	25.1	84.1	75.6	0
01/12/2016 10:12:45 p.m.	4.071	1.41	4.04	-414	4.02	1714	25.1	84.3	75.6	0
01/12/2016 10:13:15 p.m.	3.985	1.4	4.11	-417	4.59	1683	25	84.3	75.7	0
01/12/2016 10:13:45 p.m.	4.071	1.4	4.06	-405	4.41	1701	25.1	84.2	75.7	0
01/12/2016 10:14:15 p.m.	3.933	1.39	4.08	-391	4.23	1648	24.9	84.1	75.6	0
01/12/2016 10:14:45 p.m.	3.964	1.41	4.07	-389	4.06	1663	25	83.9	75.6	0
01/12/2016 10:15:15 p.m.	3.94	1.38	4.09	-384	4.39	1651	24.9	84	75.6	0
01/12/2016 10:15:45 p.m.	3.934	1.39	4.05	-391	4.47	1645	24.9	83.9	75.6	0
01/12/2016 10:16:15 p.m.	3.964	1.39	4.06	-398	4.28	1664	25	84	75.6	0
01/12/2016 10:16:45 p.m.	3.92	1.37	4.07	-383	4.11	1644	24.9	84	75.5	0
01/12/2016 10:17:15 p.m.	3.924	1.38	4.07	-394	4.17	1664	25	83.9	75.6	0
01/12/2016 10:17:45 p.m.	3.981	1.39	4.06	-404	4.53	1700	24.9	83.8	75.5	0
01/12/2016 10:18:15 p.m.	4.005	1.38	4.06	-400	4.34	1683	25.1	84.1	75.5	0
01/12/2016 10:18:45 p.m.	4.042	1.39	4.07	-397	4.17	1693	25.1	84.1	75.6	0
01/12/2016 10:19:15 p.m.	3.99	1.37	4.13	-404	4	1674	25	84.2	75.6	0
01/12/2016 10:19:45 p.m.	4.011	1.36	4.11	-402	4.59	1692	25.1	84.2	75.6	0
01/12/2016 10:20:15 p.m.	3.971	1.37	4.07	-405	4.39	1672	25	84.1	75.6	0
01/12/2016 10:20:45 p.m.	3.89	1.37	4.08	-393	4.21	1634	24.9	84.1	75.6	0
01/12/2016 10:21:15 p.m.	4.118	1.4	4.03	-430	4.04	1745	24.9	83.8	75.6	0
01/12/2016 10:21:45 p.m.	4.092	1.39	4.09	-417	4.48	1713	25.2	84.2	75.6	0
01/12/2016 10:22:15 p.m.	4.146	1.39	4.08	-418	4.43	1736	25.2	84.4	75.6	0
01/12/2016 10:22:45 p.m.	4.172	1.39	4.07	-426	4.24	1747	25.2	84.6	75.6	0
01/12/2016 10:23:15 p.m.	4.215	1.39	4.08	-445	4.07	1765	25.3	84.8	75.6	0
01/12/2016 10:23:45 p.m.	4.239	1.38	4.07	-443	4.39	1777	25.4	84.9	75.7	0
01/12/2016 10:24:15 p.m.	4.251	1.37	4.02	-436	4.46	1781	25.4	85.1	75.8	0
01/12/2016 10:24:45 p.m.	4.313	1.36	4.04	-441	4.26	1810	25.4	85.4	75.7	0
01/12/2016 10:25:15 p.m.	4.322	1.37	4.07	-450	4.07	1811	25.5	85.6	75.8	0
01/12/2016 10:25:45 p.m.	4.286	1.36	4.06	-442	4.36	1794	25.4	85.5	75.9	0
01/12/2016 10:26:15 p.m.	4.265	1.36	4.06	-448	4.46	1788	25.4	85.6	75.9	0
01/12/2016 10:26:45 p.m.	4.23	1.35	4.12	-442	4.26	1773	25.3	85.5	75.9	0
01/12/2016 10:27:15 p.m.	4.172	1.35	3.99	-423	4.08	1744	25.3	85.4	75.9	0
01/12/2016 10:27:45 p.m.	4.184	1.35	4.06	-427	4.33	1757	25.3	85.2	75.9	0
01/12/2016 10:28:15 p.m.	4.063	1.34	4.08	-420	4.48	1723	25.2	85.2	75.9	0
01/12/2016 10:28:45 p.m.	4.107	1.34	4.06	-413	4.29	1725	25.2	85	75.9	0
01/12/2016 10:29:15 p.m.	4.16	1.34	4.04	-428	4.11	1744	25.2	84.8	75.8	0
01/12/2016 10:29:45 p.m.	4.181	1.34	4.04	-422	4.23	1756	25.3	85	75.8	0
01/12/2016 10:30:15 p.m.	4.189	1.33	4.08	-426	4.5	1752	25.3	85	75.8	0
01/12/2016 10:30:45 p.m.	4.139	1.33	4.05	-425	4.31	1736	25.2	85	75.8	0
01/12/2016 10:31:15 p.m.	4.154	1.34	4.03	-425	4.13	1740	25.2	85	75.7	0
01/12/2016 10:31:45 p.m.	4.357	1.33	4.06	-442	4.16	1823	25.3	84.9	75.8	0
01/12/2016 10:32:15 p.m.	4.271	1.33	4.12	-422	4.54	1775	25.4	85.2	75.8	0
01/12/2016 10:32:45 p.m.	4.12	1.33	3.97	-424	4.34	1721	25.2	85.2	75.8	0
01/12/2016 10:33:15 p.m.	4.12	1.31	4.08	-425	4.15	1722	25.2	84.9	75.9	0
01/12/2016 10:33:45 p.m.	4.135	1.32	4.03	-430	4.02	1725	25.2	85	75.8	0
01/12/2016 10:34:15 p.m.	4.133	1.31	4.1	-417	4.57	1728	25.2	84.9	75.8	0
01/12/2016 10:34:45 p.m.	4.226	1.32	4.08	-428	4.37	1775	25.3	84.9	75.7	0
01/12/2016 10:35:15 p.m.	4.27	1.32	4.16	-421	4.18	1778	25.4	85	75.8	0
01/12/2016 10:35:45 p.m.	4.252	1.32	4.05	-440	4.01	1778	25.4	85.4	75.8	0
01/12/2016 10:36:15 p.m.	4.172	1.34	4.07	-432	4.61	1751	25.3	85.2	75.9	0
01/12/2016 10:36:45 p.m.	4.098	1.34	4.08	-408	4.4	1721	25.2	85.2	75.8	0
01/12/2016 10:37:15 p.m.	4.177	1.33	4.1	-421	4.2	1746	25.3	85	75.9	0
01/12/2016 10:37:45 p.m.	4.164	1.36	4.08	-437	4.03	1743	25.2	85	75.9	0
01/12/2016 10:38:15 p.m.	4.189	1.36	4.06	-425	4.52	1757	25.3	85.1	75.9	0
01/12/2016 10:38:45 p.m.	4.208	1.35	4.05	-436	4.42	1766	25.2	85	75.8	0
01/12/2016 10:39:15 p.m.	4.114	1.36	4.08	-414	4.24	1722	25.2	85	75.8	0
01/12/2016 10:39:45 p.m.	4.114	1.37	4.09	-435	4.06	1729	25.2	84.9	75.8	0
01/12/2016 10:40:15 p.m.	4.106	1.37	4.05	-427	4.42	1729	25.2	84.9	75.7	0
01/12/2016 10:40:45 p.m.	4.227	1.38	4.08	-438	4.45	1786	25.3	84.9	75.7	0
01/12/2016 10:41:15 p.m.	4.162	1.39	3.95	-428	4.26	1744	25.3	85	75.7	0
01/12/2016 10:41:45 p.m.	4.148	1.38	4.06	-429	4.08	1747	25.3	85	75.8	0
01/12/2016 10:42:15 p.m.	4.187	1.38	4.04	-424	4.33	1760	25.3	85	75.8	0
01/12/2016 10:42:45 p.m.	4.206	1.4	4.09	-411	4.48	1759	25.2	85	75.8	0
01/12/2016 10:43:15 p.m.	4.103	1.38	3.98	-420	4.29	1726	25.2	85	75.8	0
01/12/2016 10:43:45 p.m.	4.082	1.37	4.08	-413	4.11	1714	25.2	85	75.8	0
01/12/2016 10:44:15 p.m.	4.111	1.37	4.06	-427	4.19	1721	25.2	85	75.8	0
01/12/2016 10:44:45 p.m.	4.037	1.37	4.11	-411	4.52	1696	25.1	84.7	75.7	0
01/12/2016 10:45:15 p.m.	4.048	1.39	4.05	-412	4.32	1706	25.1	84.6	75.8	0
01/12/2016 10:45:45 p.m.	4.193	1.39	4.08	-420	4.14	1745	25.3	84.6	75.8	0
01/12/2016 10:46:15 p.m.	4.281	1.39	4.04	-448	4.09	1793	25.4	85	75.7	0
01/12/2016 10:46:45 p.m.	4.301	1.39	4.12	-435	4.54	1797	25.4	85.2	75.8	0
01/12/2016 10:47:15 p.m.	4.378	1.43	4.05	-451	4.34	1830	25.5	85.4	75.8	0
01/12/2016 10:47:45 p.m.	4.38	1.42	4.07	-461	4.14	1824	25.5	85.8	75.9	0
01/12/2016 10:48:15 p.m.	4.226	1.43	4.06	-435	4.1	1769	25.3	85.9	76	0
01/12/2016 10:48:45 p.m.	4.276	1.42	4.01	-426	4.54	1782	25.4	85.6	75.9	0
01/12/2016 10:49:15 p.m.	4.278	1.42	4.09	-427	4.34	1785	25.4	85.6	76	0
01/12/2016 10:49:45 p.m.	4.295	1.43	4.08	-434	4.15	1799	25.4	85.6	76	0
01/12/2016 10:50:15 p.m.	4.231	1.44	4.21	-421	4.05	1766	25.3	85.5	76	0
01/12/2016 10:50:45 p.m.	4.262	1.43	4.1	-434	4.56	1780	25.4	85.8	76	0
01/12/2016 10:51:15 p.m.	4.196	1.43	3.99	-429	4.35	1746	25.3	85.6	75.9	0
01/12/2016 10:51:45 p.m.	4.188	1.44	4.09	-440	4.16	1746	25.3	85.4	76	0
01/12/2016 10:52:15 p.m.	4.206	1.43	4.07	-421	4	1758	25.3	85.4	75.9	0
01/12/2016 10:52:45 p.m.	4.148	1.43	4.13	-418	4.58	1738	25.2	85.3	75.9	0
01/12/2016 10:53:15 p.m.	4.151	1.44	4.12	-418	4.38	1747	25.3	85.2	75.8	0
01/12/2016 10:53:45 p.m.	4.101	1.42	4.08	-406	4.19	1717	25.2	85.1	75.9	0
01/12/2016 10:54:15 p.m.	4.114	1.42	4.07	-425	4.02	1724	25.2	85	75.8	0
01/12/2016 10:54:45 p.m.	4.046	1.42	4.06	-411	4.59	1698	25.1	84.8	75.8	0
01/12/2016 10:55:15 p.m.	4.211	1.42	4.06	-443	4.4	1769	25.2	84.7	75.8	0
01/12/2016 10:55:45 p.m.	4.254	1.43	4.06	-434	4.21	1781	25.3	84.9	75.7	0
01/12/2016 10:56:15 p.m.	4.263	1.44	4.09	-440	4.04	1779	25.4	85.2	75.8	0
01/12/2016 10:56:45 p.m.	4.212	1.44	4.06	-437	4.52	1760	25.3	85.3	75.8	0
01/12/2016 10:57:15 p.m.	4.164	1.44	4.11	-415	4.42	1747	25.3	85.3	75.8	0
01/12/2016 10:57:45 p.m.	4.238	1.45	4.07	-429	4.24	1775	25.3	85.2	75.8	0
01/12/2016 10:58:15 p.m.	4.205	1.44	4.19	-428	4.05	1756	25.3	85.3	75.9	0
01/12/2016 10:58:45 p.m.	4.187	1.45	4.05	-429	4.43	1755	25.3	85.3	75.9	0
01/12/2016 10:59:15 p.m.	4.117	1.45	3.92	-419	4.45	1723	25.2	85.2	75.9	0
01/12/2016 10:59:45 p.m.	4.03	1.45	4.04	-411	4.26	1692	25.1	85	75.9	0
01/12/2016 11:00:15 p.m.	4.107	1.44	4.06	-414	4.09	1721	25.2	85	75.9	0
01/12/2016 11:00:45 p.m.	4.098	1.46	4.08	-409	4.31	1716	25.2	84.9	75.8	0
01/12/2016 11:01:15 p.m.	4.028	1.44	4.09	-403	4.49	1688	25.1	85	75.8	0
01/12/2016 11:01:45 p.m.	4.048	1.45	4.05	-417	4.3	1697	25.1	84.6	75.8	0
01/12/2016 11:02:15 p.m.	4.098	1.44	4.08	-415	4.12	1717	25.1	84.6	75.8	0
01/12/2016 11:02:45 p.m.	4.059	1.44	4.05	-409	4.11	1696	25.1	84.6	75.7	0
01/12/2016 11:03:15 p.m.	4.042	1.43	4.04	-408	4.54	1700	25.1	84.5	75.6	0
01/12/2016 11:03:45 p.m.	4.112	1.43	4.07	-413	4.34	1721	25.2	84.5	75.6	0
01/12/2016 11:04:15 p.m.	4.125	1.44	4.05	-433	4.16	1738	25.2	84.5	75.7	0
01/12/2016 11:04:45 p.m.	4.115	1.42	4.09	-420	4	1732	25.2	84.7	75.7	0
01/12/2016 11:05:15 p.m.	4.16	1.44	4.07	-433	4.58	1745	25.2	84.8	75.7	0
01/12/2016 11:05:45 p.m.	4.152	1.42	3.9	-420	4.37	1734	25.2	85	75.7	0
01/12/2016 11:06:15 p.m.	4.112	1.42	4.17	-423	4.19	1728	25.2	85.1	75.8	0
01/12/2016 11:06:45 p.m.	4.145	1.42	4.06	-411	4.02	1731	25.2	85.1	75.8	0
01/12/2016 11:07:15 p.m.	4.254	1.4	4.08	-436	4.6	1782	25.3	85.1	75.8	0
01/12/2016 11:07:45 p.m.	4.251	1.41	4.06	-434	4.39	1780	25.4	85.3	75.8	0
01/12/2016 11:08:15 p.m.	4.195	1.4	4.08	-435	4.2	1758	25.3	85.4	75.9	0
01/12/2016 11:08:45 p.m.	4.169	1.4	4.09	-431	4.03	1750	25.3	85.4	75.9	0
01/12/2016 11:09:15 p.m.	4.32	1.39	4.05	-448	4.54	1803	25.4	85.3	75.9	0
01/12/2016 11:09:45 p.m.	4.228	1.39	4.06	-449	4.4	1776	25.3	85.4	75.9	0
01/12/2016 11:10:15 p.m.	4.194	1.39	4.07	-432	4.22	1760	25.3	85.4	75.8	0
01/12/2016 11:10:45 p.m.	4.108	1.37	4.07	-410	4.04	1717	25.2	85.3	75.9	0
01/12/2016 11:11:15 p.m.	4.092	1.37	4.11	-430	4.48	1719	25.2	85.1	75.9	0
01/12/2016 11:11:45 p.m.	4.15	1.37	4.1	-424	4.44	1735	25.2	85	75.9	0
01/12/2016 11:12:15 p.m.	4.16	1.37	4.1	-409	4.24	1736	25.2	85	75.8	0
01/12/2016 11:12:45 p.m.	4.072	1.37	3.99	-415	4.07	1710	25.2	85.1	75.8	0
01/12/2016 11:13:15 p.m.	4.161	1.37	4.08	-419	4.38	1742	25.2	84.9	75.8	0
01/12/2016 11:13:45 p.m.	4.134	1.38	4.07	-423	4.47	1733	25.2	85	75.8	0
01/12/2016 11:14:16 p.m.	4.266	1.37	4.05	-429	4.27	1775	25.3	85	75.7	0
01/12/2016 11:14:45 p.m.	4.416	1.38	4.05	-443	4.09	1842	25.5	85.2	75.8	0
01/12/2016 11:15:15 p.m.	4.299	1.38	4.06	-457	4.32	1797	25.4	85.7	75.9	0
01/12/2016 11:15:45 p.m.	4.353	1.38	4.04	-441	4.48	1806	25.4	85.7	75.9	0
01/12/2016 11:16:15 p.m.	4.246	1.38	4.01	-420	4.28	1771	25.3	85.7	75.9	0
01/12/2016 11:16:45 p.m.	4.09	1.35	4.07	-418	4.1	1721	25.2	85.5	75.9	0
01/12/2016 11:17:15 p.m.	4.098	1.35	4.22	-410	4.24	1715	25.2	85.2	75.9	0
01/12/2016 11:17:45 p.m.	4.112	1.35	4.07	-407	4.51	1721	25.2	85	75.9	0
01/12/2016 11:18:15 p.m.	4.105	1.35	4.07	-418	4.32	1719	25.2	85	75.9	0
01/12/2016 11:18:45 p.m.	4.258	1.35	4.06	-420	4.13	1784	25.3	85	75.8	0
01/12/2016 11:19:15 p.m.	4.258	1.34	4.06	-447	4.12	1790	25.4	85.2	75.8	0
01/12/2016 11:19:45 p.m.	4.253	1.34	4.07	-441	4.54	1782	25.3	85.2	75.8	0
01/12/2016 11:20:15 p.m.	4.315	1.34	4.07	-443	4.33	1808	25.4	85.3	75.9	0
01/12/2016 11:20:45 p.m.	4.212	1.33	4.05	-426	4.15	1767	25.3	85.5	75.9	0
01/12/2016 11:21:15 p.m.	4.184	1.33	4.06	-433	4.07	1760	25.3	85.4	75.9	0
01/12/2016 11:21:45 p.m.	4.155	1.32	4.08	-430	4.55	1745	25.3	85.3	75.9	0
01/12/2016 11:22:16 p.m.	4.16	1.33	4.07	-427	4.36	1742	25.2	85.1	75.9	0
01/12/2016 11:22:46 p.m.	4.046	1.31	4.05	-411	4.17	1704	25.1	85	75.9	0
01/12/2016 11:23:16 p.m.	4.055	1.3	4.08	-408	4	1700	25.1	84.8	75.8	0
01/12/2016 11:23:46 p.m.	4.198	1.32	4.1	-426	4.6	1759	25.3	84.7	75.8	0
01/12/2016 11:24:16 p.m.	4.417	1.32	4.07	-455	4.38	1837	25.5	85.2	75.8	0
01/12/2016 11:24:46 p.m.	4.41	1.33	4.05	-452	4.18	1835	25.5	85.7	75.9	0
01/12/2016 11:25:16 p.m.	4.405	1.34	4.07	-452	4	1830	25.5	85.9	75.9	0
01/12/2016 11:25:46 p.m.	4.336	1.35	4.06	-455	4.59	1814	25.4	85.8	76	0
01/12/2016 11:26:16 p.m.	4.592	1.35	3.98	-463	4.37	1902	25.6	86	76.1	0
01/12/2016 11:26:46 p.m.	4.322	1.32	4.06	-445	4.18	1806	25.5	86.3	76.1	0
01/12/2016 11:27:16 p.m.	4.365	1.32	4.04	-442	3.99	1822	25.5	86	76	0
01/12/2016 11:27:46 p.m.	4.291	1.31	4.07	-442	4.59	1796	25.4	85.9	76	0
01/12/2016 11:28:16 p.m.	4.35	1.3	4.09	-442	4.38	1813	25.5	85.9	76	0
01/12/2016 11:28:46 p.m.	4.216	1.31	4.07	-433	4.19	1769	25.3	85.8	76	0
01/12/2016 11:29:16 p.m.	4.22	1.3	4.05	-426	4.01	1774	25.3	85.5	76	0
01/12/2016 11:29:46 p.m.	4.245	1.3	4.09	-423	4.6	1775	25.3	85.3	75.9	0
01/12/2016 11:30:16 p.m.	4.212	1.3	4.22	-429	4.39	1764	25.3	85.2	75.9	0
01/12/2016 11:30:46 p.m.	4.32	1.3	4.06	-436	4.2	1802	25.4	85.2	76	0
01/12/2016 11:31:16 p.m.	4.251	1.3	4.07	-425	4.03	1777	25.3	85.2	75.8	0
01/12/2016 11:31:46 p.m.	4.324	1.31	4.06	-438	4.57	1806	25.4	85.4	75.9	0
01/12/2016 11:32:16 p.m.	4.164	1.3	4.04	-435	4.41	1752	25.3	85.5	76	0
01/12/2016 11:32:46 p.m.	4.199	1.3	4.08	-417	4.22	1760	25.3	85.3	75.9	0
01/12/2016 11:33:16 p.m.	4.311	1.3	4.04	-449	4.04	1798	25.4	85.5	75.9	0
01/12/2016 11:33:46 p.m.	4.239	1.29	4.04	-435	4.51	1762	25.3	85.5	75.9	0
01/12/2016 11:34:16 p.m.	4.261	1.29	4.03	-436	4.42	1781	25.4	85.3	75.9	0
01/12/2016 11:34:46 p.m.	4.145	1.28	4.1	-437	4.23	1736	25.2	85.3	76	0
01/12/2016 11:35:16 p.m.	4.191	1.28	4.04	-434	4.05	1760	25.3	85.1	75.9	0
01/12/2016 11:35:46 p.m.	4.248	1.27	4.09	-435	4.46	1782	25.3	85	75.9	0
01/12/2016 11:36:16 p.m.	4.15	1.28	4.07	-421	4.44	1741	25.2	85.2	76	0
01/12/2016 11:36:46 p.m.	4.292	1.28	4.07	-436	4.24	1794	25.3	85.1	75.9	0
01/12/2016 11:37:16 p.m.	4.381	1.29	4.04	-450	4.07	1837	25.5	85.3	75.9	0
01/12/2016 11:37:46 p.m.	4.48	1.3	4.07	-460	4.4	1877	25.6	85.7	75.9	0
01/12/2016 11:38:16 p.m.	4.381	1.31	4.07	-465	4.46	1853	25.5	85.9	76	0
01/12/2016 11:38:46 p.m.	4.408	1.3	4.05	-459	4.25	1847	25.6	86.3	76	0
01/12/2016 11:39:16 p.m.	4.331	1.3	4.06	-455	4.07	1820	25.5	86.2	76	0
01/12/2016 11:39:46 p.m.	4.372	1.29	4.07	-447	4.4	1836	25.4	85.9	76	0
01/12/2016 11:40:16 p.m.	4.297	1.29	4.06	-450	4.46	1797	25.4	85.9	76	0
01/12/2016 11:40:46 p.m.	4.199	1.28	4.06	-424	4.27	1760	25.3	85.7	76	0
01/12/2016 11:41:16 p.m.	4.161	1.3	4.08	-418	4.09	1750	25.3	85.3	76	0
01/12/2016 11:41:46 p.m.	4.125	1.29	4.15	-426	4.34	1733	25.2	85.2	75.9	0
01/12/2016 11:42:16 p.m.	4.162	1.29	4.05	-434	4.47	1745	25.3	85.1	75.8	0
01/12/2016 11:42:46 p.m.	4.368	1.32	4.07	-449	4.28	1835	25.5	85.2	75.8	0
01/12/2016 11:43:16 p.m.	4.369	1.32	4.08	-447	4.09	1835	25.5	85.7	75.9	0
01/12/2016 11:43:46 p.m.	4.374	1.34	4.09	-454	4.33	1829	25.5	86.2	76	0
01/12/2016 11:44:16 p.m.	4.363	1.34	4.06	-466	4.48	1834	25.5	86.1	76	0
01/12/2016 11:44:46 p.m.	4.307	1.33	4.06	-435	4.28	1803	25.4	86.1	76	0
01/12/2016 11:45:16 p.m.	4.576	1.33	4.11	-488	4.08	1915	25.6	86.1	76.1	0
01/12/2016 11:45:46 p.m.	4.564	1.34	4.05	-486	4.33	1907	25.7	86.7	76.1	0
01/12/2016 11:46:16 p.m.	4.552	1.34	4.01	-474	4.47	1899	25.7	86.8	76.1	0
01/12/2016 11:46:46 p.m.	4.512	1.33	4.17	-470	4.26	1878	25.7	86.8	76.1	0
01/12/2016 11:47:16 p.m.	4.497	1.33	3.95	-464	4.07	1877	25.7	86.8	76.2	0
01/12/2016 11:47:46 p.m.	4.402	1.32	4.05	-458	4.38	1841	25.6	86.8	76.2	0
01/12/2016 11:48:16 p.m.	4.371	1.31	4.08	-444	4.46	1830	25.5	86.6	76.1	0
01/12/2016 11:48:46 p.m.	4.373	1.3	4.06	-457	4.26	1825	25.5	86.4	76.1	0
01/12/2016 11:49:16 p.m.	4.44	1.29	4.06	-463	4.07	1857	25.6	86.2	76.1	0
01/12/2016 11:49:46 p.m.	4.516	1.29	4.05	-467	4.4	1887	25.7	86.4	76.1	0
01/12/2016 11:50:16 p.m.	4.596	1.29	3.98	-470	4.45	1916	25.7	86.7	76.1	0
01/12/2016 11:50:46 p.m.	4.474	1.28	4.11	-463	4.24	1867	25.6	86.9	76.1	0
01/12/2016 11:51:16 p.m.	4.476	1.29	4.15	-484	4.05	1876	25.7	86.8	76.1	0
01/12/2016 11:51:46 p.m.	4.499	1.28	4.07	-470	4.47	1866	25.6	86.8	76.1	0
01/12/2016 11:52:16 p.m.	4.419	1.27	3.97	-462	4.43	1843	25.6	86.8	76.2	0
01/12/2016 11:52:46 p.m.	4.343	1.27	4.09	-430	4.23	1805	25.5	86.4	76.1	0
01/12/2016 11:53:16 p.m.	4.542	1.28	4.04	-467	4.05	1892	25.6	86.3	76.1	0
01/12/2016 11:53:46 p.m.	4.561	1.28	4.05	-480	4.5	1896	25.7	86.7	76.1	0
01/12/2016 11:54:16 p.m.	4.522	1.27	4.05	-458	4.42	1885	25.7	86.8	76.1	0
01/12/2016 11:54:46 p.m.	4.483	1.28	4.05	-458	4.22	1872	25.7	86.8	76.1	0
01/12/2016 11:55:16 p.m.	4.465	1.27	3.94	-458	4.03	1867	25.6	86.8	76.1	0
01/12/2016 11:55:46 p.m.	4.548	1.27	3.96	-467	4.55	1904	25.7	86.7	76.1	0
01/12/2016 11:56:16 p.m.	4.479	1.28	4.07	-460	4.4	1877	25.6	86.8	76.2	0
01/12/2016 11:56:46 p.m.	4.506	1.28	4.07	-457	4.2	1887	25.7	86.7	76.1	0
01/12/2016 11:57:16 p.m.	4.445	1.29	4.07	-469	4.02	1863	25.6	86.7	76.1	0
01/12/2016 11:57:46 p.m.	4.395	1.27	4.03	-457	4.59	1842	25.6	86.7	76.2	0
01/12/2016 11:58:16 p.m.	4.412	1.28	4.05	-472	4.39	1848	25.5	86.5	76.1	0
01/12/2016 11:58:46 p.m.	4.373	1.27	4.08	-457	4.19	1835	25.5	86.2	76.1	0
01/12/2016 11:59:16 p.m.	4.342	1.26	4.06	-449	4.01	1820	25.5	86.2	76.1	0
01/12/2016 11:59:46 p.m.	4.409	1.28	4.07	-451	4.6	1845	25.5	86.1	76.1	0
02/12/2016 12:00:16 a.m.	4.336	1.26	4.06	-442	4.39	1825	25.5	86.2	76.1	0
02/12/2016 12:00:46 a.m.	4.37	1.27	4.05	-459	4.19	1831	25.5	86	76.1	0
02/12/2016 12:01:16 a.m.	4.31	1.26	4.06	-440	4.01	1810	25.5	85.9	76	0
02/12/2016 12:01:46 a.m.	4.253	1.25	4.06	-447	4.6	1793	25.4	85.8	76	0
02/12/2016 12:02:16 a.m.	4.301	1.26	3.94	-441	4.39	1807	25.5	85.8	76.1	0
02/12/2016 12:02:46 a.m.	4.354	1.26	4.03	-443	4.19	1821	25.5	85.9	76.1	0
02/12/2016 12:03:16 a.m.	4.388	1.28	4.06	-461	4.01	1833	25.5	85.9	76	0
02/12/2016 12:03:46 a.m.	4.395	1.27	4.04	-460	4.61	1843	25.5	86.1	76.1	0
02/12/2016 12:04:16 a.m.	4.453	1.27	4.06	-467	4.38	1868	25.6	86.1	76	0
02/12/2016 12:04:46 a.m.	4.386	1.29	4.06	-462	4.19	1838	25.6	86.3	76	0
02/12/2016 12:05:16 a.m.	4.541	1.3	4.04	-470	4.01	1897	25.6	86.3	76.1	0
02/12/2016 12:05:46 a.m.	4.555	1.32	4.03	-469	4.59	1908	25.8	86.6	76.1	0
02/12/2016 12:06:16 a.m.	4.068	1.32	4.04	-415	4.38	1722	27	86.8	76.1	0
02/12/2016 12:06:46 a.m.	4.456	1.32	4.05	-475	4.18	1850	27	85.9	76.1	0
02/12/2016 12:07:16 a.m.	4.546	1.34	4.07	-468	4.01	1882	27	86.4	76.1	0
02/12/2016 12:07:46 a.m.	4.546	1.34	4.04	-470	4.6	1884	27	86.7	76.1	0
02/12/2016 12:08:16 a.m.	4.569	1.36	4.05	-485	4.38	1893	27	86.7	76.1	0
02/12/2016 12:08:46 a.m.	4.527	1.34	4.07	-453	4.18	1876	27	86.8	76.1	0
02/12/2016 12:09:16 a.m.	4.421	1.34	4.05	-455	4.02	1832	27	86.8	76.1	0
02/12/2016 12:09:46 a.m.	4.314	1.31	4.05	-435	4.57	1792	27	86.6	76.1	0
02/12/2016 12:10:16 a.m.	4.337	1.32	4.06	-432	4.37	1790	27	86.1	76.1	0
02/12/2016 12:10:46 a.m.	4.311	1.31	4.04	-444	4.17	1790	27	85.9	76.1	0
02/12/2016 12:11:16 a.m.	4.314	1.33	4.07	-435	4	1790	27	85.9	76	0
02/12/2016 12:11:46 a.m.	4.274	1.33	4.06	-450	4.59	1783	27	85.8	75.9	0
02/12/2016 12:12:16 a.m.	4.325	1.33	4.05	-429	4.37	1792	27	85.6	75.9	0
02/12/2016 12:12:46 a.m.	4.415	1.34	4.05	-456	4.18	1832	27	85.7	76	0
02/12/2016 12:13:16 a.m.	4.44	1.35	4.06	-470	4	1842	27	86	75.9	0
02/12/2016 12:13:46 a.m.	4.433	1.37	4.05	-457	4.6	1842	27	86.1	76	0
02/12/2016 12:14:16 a.m.	4.444	1.36	4.05	-457	4.37	1842	27	86.2	76.1	0
02/12/2016 12:14:46 a.m.	4.459	1.38	4.06	-463	4.18	1850	27	86.2	76.1	0
02/12/2016 12:15:16 a.m.	4.465	1.38	4.06	-457	4	1850	27	86.4	76.1	0
02/12/2016 12:15:46 a.m.	4.489	1.39	4.05	-459	4.6	1860	27	86.4	76.1	0
02/12/2016 12:16:16 a.m.	4.48	1.38	4.05	-474	4.38	1860	27	86.6	76.1	0
02/12/2016 12:16:46 a.m.	4.495	1.4	4.06	-473	4.17	1860	27	86.6	76.1	0
02/12/2016 12:17:16 a.m.	4.396	1.39	4.06	-457	3.99	1828	27	86.6	76.1	0
02/12/2016 12:17:46 a.m.	4.375	1.39	4.07	-447	4.58	1818	27	86.4	76.1	0
02/12/2016 12:18:16 a.m.	4.389	1.39	4.07	-456	4.37	1818	27	86.3	76.1	0
02/12/2016 12:18:46 a.m.	4.375	1.4	4.06	-465	4.17	1818	27	86.1	76.1	0
02/12/2016 12:19:16 a.m.	4.464	1.41	4.05	-464	4.02	1856	27	86.2	76.1	0
02/12/2016 12:19:46 a.m.	4.467	1.41	4.06	-452	4.58	1854	27	86.4	76.1	0
02/12/2016 12:20:16 a.m.	4.443	1.41	4.07	-470	4.36	1844	27	86.4	76.1	0
02/12/2016 12:20:46 a.m.	4.412	1.42	4.07	-454	4.17	1834	27	86.4	76.1	0
02/12/2016 12:21:16 a.m.	4.424	1.4	4.07	-455	4.02	1834	27	86.4	76.1	0
02/12/2016 12:21:46 a.m.	4.428	1.4	4.05	-456	4.58	1834	27	86.4	76.1	0
02/12/2016 12:22:16 a.m.	4.295	1.4	4.05	-452	4.36	1783	27	86.3	76.1	0
02/12/2016 12:22:46 a.m.	4.166	1.41	4.05	-416	4.17	1739	27	86	76	0
02/12/2016 12:23:16 a.m.	4.192	1.4	4.05	-413	4	1739	27	85.7	76	0
02/12/2016 12:23:46 a.m.	4.266	1.4	4.06	-447	4.59	1759	27	85.5	76	0
02/12/2016 12:24:16 a.m.	4.219	1.39	4.05	-435	4.38	1751	27	85.4	75.9	0
02/12/2016 12:24:46 a.m.	4.225	1.38	4.04	-443	4.2	1751	27	85.2	75.9	0
02/12/2016 12:25:16 a.m.	4.212	1.39	4.06	-423	4.02	1751	27	85.1	75.9	0
02/12/2016 12:25:46 a.m.	4.244	1.37	4.07	-427	4.58	1761	27	85.1	75.8	0
02/12/2016 12:26:16 a.m.	4.24	1.37	4.07	-446	4.39	1761	27	85.1	75.8	0
02/12/2016 12:26:46 a.m.	4.338	1.36	4.05	-434	4.2	1794	27	85.2	75.9	0
02/12/2016 12:27:16 a.m.	4.317	1.37	4.04	-449	4.02	1794	27	85.5	75.9	0
02/12/2016 12:27:46 a.m.	4.316	1.38	4.07	-449	4.57	1790	27	85.6	75.8	0
02/12/2016 12:28:16 a.m.	4.255	1.37	4.05	-433	4.4	1767	27	85.7	76	0
02/12/2016 12:28:46 a.m.	4.233	1.38	4.05	-423	4.21	1767	27	85.4	75.9	0
02/12/2016 12:29:16 a.m.	4.246	1.39	4.06	-449	4.03	1769	27	85.4	75.9	0
02/12/2016 12:29:46 a.m.	4.261	1.38	4.05	-433	4.51	1769	27	85.4	75.8	0
02/12/2016 12:30:16 a.m.	4.265	1.39	4.05	-438	4.42	1769	27	85.3	75.8	0
02/12/2016 12:30:46 a.m.	4.257	1.4	4.06	-425	4.24	1769	27	85.3	75.8	0
02/12/2016 12:31:16 a.m.	4.187	1.4	4.06	-426	4.05	1737	27	85.4	75.9	0
02/12/2016 12:31:46 a.m.	4.129	1.39	4.05	-434	4.44	1715	27	85.1	75.8	0
02/12/2016 12:32:16 a.m.	4.131	1.4	4.08	-417	4.45	1715	27	84.9	75.7	0
02/12/2016 12:32:46 a.m.	4.082	1.4	4.04	-412	4.26	1694	27	84.9	75.8	0
02/12/2016 12:33:16 a.m.	4.077	1.38	4.07	-410	4.09	1694	27	84.6	75.7	0
02/12/2016 12:33:46 a.m.	4.1	1.38	4.06	-413	4.3	1703	27	84.5	75.7	0
02/12/2016 12:34:16 a.m.	4.119	1.39	4.06	-407	4.49	1703	27	84.6	75.8	0
02/12/2016 12:34:46 a.m.	4.196	1.38	4.06	-417	4.29	1739	27	84.6	75.8	0
02/12/2016 12:35:16 a.m.	4.19	1.37	4.07	-429	4.11	1739	27	84.7	75.6	0
02/12/2016 12:35:46 a.m.	4.196	1.39	4.05	-437	4.19	1739	27	84.9	75.7	0
02/12/2016 12:36:16 a.m.	4.116	1.39	4.06	-412	4.52	1713	27	85	75.7	0
02/12/2016 12:36:46 a.m.	4.133	1.4	4.08	-426	4.33	1715	27	84.8	75.8	0
02/12/2016 12:37:16 a.m.	4.293	1.4	4.07	-435	4.14	1779	27	84.9	75.7	0
02/12/2016 12:37:46 a.m.	4.26	1.4	4.06	-431	4.11	1769	27	85	75.7	0
02/12/2016 12:38:16 a.m.	4.13	1.4	4.05	-432	4.54	1721	27	85.1	75.8	0
02/12/2016 12:38:46 a.m.	4.127	1.39	4.06	-415	4.34	1716	27	85	75.8	0
02/12/2016 12:39:16 a.m.	4.167	1.38	4.07	-420	4.16	1729	27	84.8	75.8	0
02/12/2016 12:39:46 a.m.	4.2	1.36	4.05	-421	4.04	1739	27	84.9	75.7	0
02/12/2016 12:40:16 a.m.	4.198	1.34	4.06	-427	4.56	1739	27	84.9	75.8	0
02/12/2016 12:40:46 a.m.	4.199	1.34	4.07	-426	4.36	1739	27	84.8	75.7	0
02/12/2016 12:41:16 a.m.	4.184	1.34	4.06	-438	4.18	1735	27	84.8	75.7	0
02/12/2016 12:41:46 a.m.	4.211	1.34	4.07	-415	4.01	1745	27	84.9	75.7	0
02/12/2016 12:42:16 a.m.	4.211	1.33	4.07	-433	4.6	1745	27	84.9	75.8	0
02/12/2016 12:42:46 a.m.	4.281	1.32	4.06	-448	4.38	1779	27	85	75.7	0
02/12/2016 12:43:16 a.m.	4.299	1.33	4.07	-435	4.19	1779	27	85.1	75.7	0
02/12/2016 12:43:46 a.m.	4.302	1.33	4.07	-450	4.02	1779	27	85.1	75.8	0
02/12/2016 12:44:16 a.m.	4.292	1.34	4.08	-440	4.6	1779	27	85.2	75.8	0
02/12/2016 12:44:46 a.m.	4.29	1.34	4.06	-435	4.39	1776	27	85.4	75.9	0
02/12/2016 12:45:16 a.m.	4.159	1.32	4.06	-423	4.2	1719	27	85.2	75.9	0
02/12/2016 12:45:46 a.m.	4.138	1.32	4.06	-419	4.03	1719	27	85	75.9	0
02/12/2016 12:46:16 a.m.	4.114	1.31	4.07	-422	4.54	1711	27	84.9	75.8	0
02/12/2016 12:46:46 a.m.	4.123	1.3	4.07	-409	4.42	1701	27	84.7	75.7	0
02/12/2016 12:47:16 a.m.	4.093	1.31	4.08	-427	4.23	1701	27	84.4	75.6	0
02/12/2016 12:47:46 a.m.	4.11	1.3	4.08	-408	4.05	1701	27	84.3	75.6	0
02/12/2016 12:48:16 a.m.	4.095	1.3	4.07	-420	4.4	1701	27	84.2	75.6	0
02/12/2016 12:48:46 a.m.	4.183	1.3	4.05	-420	4.45	1735	27	84.3	75.6	0
02/12/2016 12:49:16 a.m.	4.225	1.31	4.08	-428	4.26	1767	27	84.5	75.6	0
02/12/2016 12:49:46 a.m.	4.196	1.31	4.07	-435	4.08	1735	27	84.9	75.6	0
02/12/2016 12:50:16 a.m.	4.18	1.3	4.07	-417	4.33	1729	27	84.8	75.7	0
02/12/2016 12:50:46 a.m.	4.118	1.3	4.08	-418	4.48	1730	27	84.7	75.7	0
02/12/2016 12:51:16 a.m.	4.166	1.31	4.04	-431	4.29	1727	27	84.6	75.7	0
02/12/2016 12:51:46 a.m.	4.152	1.29	4.07	-423	4.1	1723	27	84.7	75.7	0
02/12/2016 12:52:16 a.m.	4.139	1.3	4.07	-406	4.23	1662	27	84.6	75.7	0
02/12/2016 12:52:46 a.m.	4.184	1.3	4.06	-431	4.51	1731	27	84.7	75.7	0
02/12/2016 12:53:16 a.m.	4.194	1.3	4.07	-424	4.31	1741	27	84.7	75.7	0
02/12/2016 12:53:46 a.m.	4.196	1.3	4.07	-428	4.13	1741	27	84.8	75.7	0
02/12/2016 12:54:16 a.m.	4.258	1.28	4.07	-434	4.14	1765	27	84.8	75.7	0
02/12/2016 12:54:46 a.m.	4.263	1.29	4.08	-460	4.54	1768	27	84.9	75.7	0
02/12/2016 12:55:16 a.m.	4.269	1.29	4.07	-445	4.33	1775	27	85	75.7	0
02/12/2016 12:55:46 a.m.	4.36	1.3	4.07	-422	4.15	1761	27	85.1	75.8	0
02/12/2016 12:56:16 a.m.	4.123	1.3	4.06	-418	4.09	1743	27	85.1	75.9	0
02/12/2016 12:56:46 a.m.	4.246	1.27	4.02	-444	4.55	1759	27	85	75.8	0
02/12/2016 12:57:16 a.m.	4.241	1.28	4.07	-436	4.35	1759	27	85	75.7	0
02/12/2016 12:57:46 a.m.	4.248	1.29	4.07	-435	4.16	1759	27	85	75.8	0
02/12/2016 12:58:16 a.m.	4.244	1.29	4.07	-437	4.02	1759	27	85.1	75.8	0
02/12/2016 12:58:46 a.m.	4.176	1.29	4.08	-412	4.58	1731	27	85.1	75.8	0
02/12/2016 12:59:16 a.m.	4.117	1.28	4.06	-431	4.38	1709	27	85	75.8	0
02/12/2016 12:59:46 a.m.	4.127	1.28	4.06	-406	4.2	1709	27	84.8	75.8	0
02/12/2016 01:00:16 a.m.	4.113	1.27	4.06	-414	4.02	1709	27	84.5	75.7	0
02/12/2016 01:00:46 a.m.	4.086	1.27	4.06	-415	4.56	1699	27	84.5	75.7	0
02/12/2016 01:01:16 a.m.	4.103	1.27	4.07	-417	4.41	1699	27	84.3	75.6	0
02/12/2016 01:01:46 a.m.	4.086	1.27	4.07	-417	4.23	1699	27	84.3	75.7	0
02/12/2016 01:02:16 a.m.	4.098	1.28	4.07	-423	4.06	1699	27	84.3	75.6	0
02/12/2016 01:02:46 a.m.	4.105	1.27	4.06	-425	4.44	1699	27	84.3	75.7	0
02/12/2016 01:03:16 a.m.	4.096	1.26	4.08	-414	4.45	1699	27	84.3	75.7	0
02/12/2016 01:03:46 a.m.	3.975	1.26	4.07	-418	4.26	1670	27	84.4	75.7	0
02/12/2016 01:04:16 a.m.	4.02	1.26	4.07	-403	4.09	1670	27	84.2	75.6	0
02/12/2016 01:04:46 a.m.	4.013	1.25	4.08	-414	4.26	1670	27	84	75.6	0
02/12/2016 01:05:16 a.m.	4.017	1.28	4.05	-404	4.51	1670	27	84	75.6	0
02/12/2016 01:05:46 a.m.	4.011	1.28	4.08	-402	4.32	1668	27	84.1	75.5	0
02/12/2016 01:06:16 a.m.	3.994	1.27	4.08	-414	4.14	1660	27	84	75.5	0
02/12/2016 01:06:46 a.m.	4.005	1.27	4.05	-395	4.05	1660	27	83.8	75.5	0
02/12/2016 01:07:16 a.m.	4	1.27	4.07	-406	4.56	1660	27	83.8	75.5	0
02/12/2016 01:07:46 a.m.	3.866	1.26	4.07	-382	4.36	1612	26.8	83.8	75.5	0
02/12/2016 01:08:16 a.m.	3.886	1.25	4.07	-400	4.19	1612	26.8	83.4	75.5	0
02/12/2016 01:08:46 a.m.	3.885	1.25	4.08	-383	4.03	1612	26.8	83.2	75.5	0
02/12/2016 01:09:16 a.m.	3.871	1.25	4.07	-384	4.54	1612	26.8	83.2	75.3	0
02/12/2016 01:09:46 a.m.	3.878	1.25	4.06	-386	4.42	1612	26.8	83.2	75.3	0
02/12/2016 01:10:16 a.m.	3.87	1.24	4.07	-383	4.24	1612	26.8	83.1	75.4	0
02/12/2016 01:10:46 a.m.	3.881	1.24	4.08	-398	4.08	1602	26.8	83	75.3	0
02/12/2016 01:11:16 a.m.	3.824	1.23	4.06	-389	4.31	1593	26.7	83	75.3	0
02/12/2016 01:11:46 a.m.	3.824	1.23	4.09	-390	4.49	1544	26.7	82.8	75.3	0
02/12/2016 01:12:16 a.m.	3.546	1.23	4.1	-360	4.32	1474	26.4	82.6	75.3	0
02/12/2016 01:12:46 a.m.	3.442	1.23	4.07	-341	4.16	1460	26.3	82	75.2	0
02/12/2016 01:13:16 a.m.	3.559	1.23	4.09	-341	4.02	1476	26.4	81.7	75.2	0
02/12/2016 01:13:46 a.m.	3.489	1.23	4.06	-343	4.58	1444	26.3	81.6	75.1	0
02/12/2016 01:14:16 a.m.	3.462	1.23	4.1	-338	4.44	1444	26.3	81.4	75.1	0
02/12/2016 01:14:46 a.m.	3.328	1.21	4.07	-319	4.28	1381	26.1	81.2	75	0
02/12/2016 01:15:16 a.m.	3.291	1.22	4.1	-318	4.13	1381	26.1	80.8	75	0
02/12/2016 01:15:46 a.m.	3.314	1.21	4.07	-323	4	1381	26.1	80.6	74.9	0
02/12/2016 01:16:16 a.m.	3.414	1.22	4.08	-335	4.59	1426	26.2	80.6	74.9	0
02/12/2016 01:16:46 a.m.	3.481	1.22	4.1	-333	4.41	1418	26.3	80.8	75	0
02/12/2016 01:17:16 a.m.	3.396	1.22	4.06	-338	4.25	1418	26.2	80.9	74.8	0
02/12/2016 01:17:46 a.m.	3.404	1.21	4.08	-323	4.11	1418	26.2	80.8	74.9	0
02/12/2016 01:18:16 a.m.	3.431	1.22	4.1	-337	4.11	1418	26.2	80.7	74.9	0
02/12/2016 01:18:46 a.m.	3.42	1.22	4.1	-339	4.55	1418	26.2	80.8	74.9	0
02/12/2016 01:19:16 a.m.	3.415	1.22	4.08	-329	4.37	1418	26.2	80.8	74.9	0
02/12/2016 01:19:46 a.m.	3.417	1.21	4.08	-325	4.22	1418	26.2	80.7	74.8	0
02/12/2016 01:20:16 a.m.	3.485	1.21	4.09	-341	4.07	1450	26.3	80.8	74.9	0
02/12/2016 01:20:46 a.m.	3.484	1.21	4.14	-355	4.31	1468	24.4	81.2	74.9	0
02/12/2016 01:21:16 a.m.	3.533	1.24	4.1	-343	4.5	1485	24.4	81.4	74.9	0
02/12/2016 01:21:46 a.m.	3.582	1.25	4.09	-358	4.33	1505	24.5	81.5	74.9	0
02/12/2016 01:22:16 a.m.	3.548	1.23	4	-366	4.17	1491	24.5	81.5	74.9	0
02/12/2016 01:22:46 a.m.	3.492	1.24	4.05	-350	4.03	1468	24.4	81.5	75	0
02/12/2016 01:23:16 a.m.	3.669	1.25	4.1	-371	4.57	1542	24.5	81.5	75	0
02/12/2016 01:23:46 a.m.	3.723	1.25	4.11	-379	4.43	1561	24.7	82	75	0
02/12/2016 01:24:16 a.m.	3.709	1.26	4.06	-374	4.25	1563	24.7	82.3	75.1	0
02/12/2016 01:24:46 a.m.	3.738	1.28	4.05	-366	4.1	1570	24.7	82.4	75.1	0
02/12/2016 01:25:16 a.m.	3.764	1.26	4.09	-383	4.24	1578	24.7	82.5	75.1	0
02/12/2016 01:25:46 a.m.	3.707	1.26	4.1	-368	4.51	1554	24.7	82.4	75.1	0
02/12/2016 01:26:16 a.m.	3.756	1.27	4.07	-362	4.33	1570	24.7	82.4	75.2	0
02/12/2016 01:26:46 a.m.	3.674	1.27	4.08	-363	4.17	1540	24.6	82.4	75.2	0
02/12/2016 01:27:16 a.m.	3.72	1.27	4.08	-372	4.02	1560	24.6	82.4	75.2	0
02/12/2016 01:27:46 a.m.	3.714	1.28	4.08	-368	4.58	1556	24.6	82.3	75.2	0
02/12/2016 01:28:16 a.m.	3.673	1.26	4.07	-353	4.42	1541	24.6	82.3	75.2	0
02/12/2016 01:28:46 a.m.	3.707	1.24	4.07	-376	4.25	1551	24.6	82.3	75.2	0
02/12/2016 01:29:16 a.m.	3.713	1.23	4.07	-366	4.1	1561	24.7	82.2	75.2	0
02/12/2016 01:29:46 a.m.	3.754	1.23	4.07	-379	4.21	1582	24.7	82.3	75.2	0
02/12/2016 01:30:16 a.m.	3.745	1.23	4.09	-367	4.52	1585	24.7	82.3	75.2	0
02/12/2016 01:30:46 a.m.	3.7	1.21	4.11	-366	4.34	1557	24.7	82.3	75.2	0
02/12/2016 01:31:16 a.m.	3.66	1.21	4.09	-361	4.18	1553	24.6	82.3	75.1	0
02/12/2016 01:31:46 a.m.	3.692	1.2	4.06	-367	4.03	1552	24.6	82.3	75.2	0
02/12/2016 01:32:16 a.m.	3.702	1.21	4.07	-370	4.56	1558	24.7	82.3	75.1	0
02/12/2016 01:32:46 a.m.	3.685	1.21	4.07	-370	4.42	1556	24.7	82.3	75.2	0
02/12/2016 01:33:16 a.m.	3.703	1.21	4.08	-377	4.26	1566	24.6	82.3	75.2	0
02/12/2016 01:33:46 a.m.	3.589	1.21	4.05	-364	4.1	1521	24.5	82.3	75.2	0
02/12/2016 01:34:16 a.m.	3.629	1.21	4.07	-364	4.21	1537	24.6	82.3	75.1	0
02/12/2016 01:34:46 a.m.	3.646	1.21	4.17	-369	4.52	1531	24.6	82.2	75.2	0
02/12/2016 01:35:16 a.m.	3.557	1.21	4.07	-359	4.34	1495	24.5	82	75.1	0
02/12/2016 01:35:46 a.m.	3.589	1.2	4.06	-355	4.19	1512	24.5	81.9	75.2	0
02/12/2016 01:36:16 a.m.	3.676	1.19	4.05	-360	4.04	1542	24.6	82	75.2	0
02/12/2016 01:36:46 a.m.	3.649	1.19	4.05	-374	4.51	1541	24.6	82.1	75.2	0
02/12/2016 01:37:17 a.m.	3.652	1.19	4.22	-369	4.45	1532	24.6	82.1	75.1	0
02/12/2016 01:37:47 a.m.	3.694	1.19	4.06	-362	4.27	1553	24.7	82.2	75.1	0
02/12/2016 01:38:17 a.m.	3.74	1.19	4.08	-364	4.12	1568	24.7	82.2	75.1	0
02/12/2016 01:38:47 a.m.	3.699	1.19	4.07	-383	4.13	1560	24.6	82.3	75.2	0
02/12/2016 01:39:17 a.m.	3.692	1.2	4.07	-358	4.54	1545	24.6	82.3	75.2	0
02/12/2016 01:39:47 a.m.	3.582	1.18	4.08	-351	4.36	1495	24.5	82.2	75.2	0
02/12/2016 01:40:17 a.m.	3.708	1.17	4.08	-357	4.2	1549	24.6	82.1	75.2	0
02/12/2016 01:40:47 a.m.	3.821	1.19	4.06	-388	4.05	1598	24.6	82.1	75.2	0
02/12/2016 01:41:17 a.m.	3.744	1.19	3.99	-375	4.45	1573	24.7	82.3	75.2	0
02/12/2016 01:41:47 a.m.	3.746	1.19	4.08	-377	4.45	1578	24.7	82.5	75.2	0
02/12/2016 01:42:17 a.m.	3.774	1.2	4.06	-382	4.28	1582	24.7	82.4	75.2	0
02/12/2016 01:42:47 a.m.	3.805	1.21	4.08	-378	4.12	1597	24.8	82.6	75.2	0
02/12/2016 01:43:17 a.m.	3.793	1.2	4.22	-380	4.13	1596	24.8	82.6	75.2	0
02/12/2016 01:43:47 a.m.	3.737	1.19	4.1	-380	4.54	1560	24.7	82.7	75.2	0
02/12/2016 01:44:17 a.m.	3.889	1.2	4.09	-377	4.36	1622	24.7	82.6	75.2	0
02/12/2016 01:44:47 a.m.	3.807	1.22	4.09	-385	4.19	1596	24.8	82.6	75.2	0
02/12/2016 01:45:17 a.m.	3.729	1.21	4.08	-382	4.03	1570	24.7	82.8	75.2	0
02/12/2016 01:45:47 a.m.	3.784	1.2	4.08	-376	4.54	1597	24.8	82.7	75.2	0
02/12/2016 01:46:17 a.m.	3.817	1.22	4.09	-395	4.43	1609	24.8	82.8	75.2	0
02/12/2016 01:46:47 a.m.	3.791	1.22	4.06	-373	4.26	1594	24.8	82.8	75.2	0
02/12/2016 01:47:17 a.m.	3.79	1.2	4.08	-374	4.09	1596	24.8	82.8	75.2	0
02/12/2016 01:47:47 a.m.	3.756	1.2	4.08	-377	4.24	1576	24.7	82.7	75.2	0
02/12/2016 01:48:17 a.m.	3.757	1.21	4.08	-382	4.51	1585	24.7	82.6	75.2	0
02/12/2016 01:48:47 a.m.	3.763	1.2	4.09	-387	4.33	1582	24.7	82.5	75.2	0
02/12/2016 01:49:17 a.m.	3.843	1.19	4.08	-377	4.16	1618	24.8	82.6	75.2	0
02/12/2016 01:49:47 a.m.	3.809	1.18	4.09	-391	4.01	1608	24.7	82.7	75.2	0
02/12/2016 01:50:17 a.m.	3.775	1.18	4.08	-399	4.6	1593	24.8	82.7	75.2	0
02/12/2016 01:50:47 a.m.	3.722	1.18	4.13	-379	4.41	1564	24.7	82.6	75.2	0
02/12/2016 01:51:17 a.m.	3.742	1.17	4.05	-370	4.23	1569	24.6	82.5	75.2	0
02/12/2016 01:51:47 a.m.	3.703	1.17	4.07	-370	4.08	1563	24.6	82.4	75.3	0
02/12/2016 01:52:17 a.m.	3.628	1.17	4.09	-373	4.3	1534	24.6	82.3	75.2	0
02/12/2016 01:52:47 a.m.	3.621	1.16	4.05	-363	4.49	1519	24.5	82.1	75.2	0
02/12/2016 01:53:17 a.m.	3.629	1.19	4.07	-356	4.32	1527	24.5	82	75.2	0
02/12/2016 01:53:47 a.m.	3.656	1.19	4.09	-357	4.16	1538	24.6	81.9	75.2	0
02/12/2016 01:54:17 a.m.	3.782	1.19	4.1	-375	4.02	1588	24.7	82.1	75.2	0
02/12/2016 01:54:47 a.m.	3.733	1.19	4.06	-372	4.6	1571	24.7	82.3	75.2	0
02/12/2016 01:55:17 a.m.	3.763	1.2	4.03	-382	4.41	1586	24.8	82.4	75.2	0
02/12/2016 01:55:47 a.m.	3.778	1.21	4.09	-383	4.23	1586	24.8	82.6	75.2	0
02/12/2016 01:56:17 a.m.	3.689	1.21	4.08	-378	4.08	1552	24.6	82.7	75.2	0
02/12/2016 01:56:47 a.m.	3.662	1.2	4.09	-360	4.32	1533	24.6	82.4	75.2	0
02/12/2016 01:57:17 a.m.	3.662	1.21	4.1	-365	4.5	1547	24.6	82.3	75.2	0
02/12/2016 01:57:47 a.m.	3.627	1.21	4.06	-364	4.32	1523	24.6	82.3	75.2	0
02/12/2016 01:58:17 a.m.	3.703	1.21	4.1	-352	4.16	1544	24.6	82.3	75.2	0
02/12/2016 01:58:47 a.m.	3.761	1.21	4.1	-371	4.01	1575	24.7	82.2	75.2	0
02/12/2016 01:59:17 a.m.	3.781	1.24	4.1	-385	4.6	1581	24.7	82.3	75.2	0
02/12/2016 01:59:47 a.m.	3.785	1.23	4.08	-384	4.41	1591	24.8	82.5	75.2	0
02/12/2016 02:00:17 a.m.	3.808	1.22	4.04	-386	4.24	1596	24.8	82.7	75.2	0
02/12/2016 02:00:47 a.m.	3.729	1.23	4.04	-371	4.08	1563	24.7	82.6	75.2	0
02/12/2016 02:01:17 a.m.	3.739	1.23	4.01	-369	4.32	1558	24.7	82.5	75.2	0
02/12/2016 02:01:47 a.m.	3.8	1.24	4.07	-373	4.49	1590	24.7	82.5	75.2	0
02/12/2016 02:02:17 a.m.	3.959	1.24	4.07	-385	4.3	1656	24.9	82.5	75.2	0
02/12/2016 02:02:47 a.m.	3.905	1.24	4.09	-387	4.14	1642	24.9	83	75.3	0
02/12/2016 02:03:17 a.m.	3.95	1.25	4.08	-411	4.06	1658	25	83.2	75.2	0
02/12/2016 02:03:47 a.m.	3.964	1.26	4.09	-406	4.56	1669	25	83.3	75.3	0
02/12/2016 02:04:17 a.m.	4.022	1.26	4.06	-419	4.36	1690	25.1	83.5	75.3	0
02/12/2016 02:04:47 a.m.	3.889	1.28	4.07	-401	4.19	1645	24.9	83.7	75.4	0
02/12/2016 02:05:17 a.m.	3.979	1.26	4.07	-397	4.02	1671	25	83.5	75.5	0
02/12/2016 02:05:47 a.m.	4.082	1.26	4.11	-405	4.59	1706	25.1	83.8	75.4	0
02/12/2016 02:06:17 a.m.	3.962	1.28	4.03	-408	4.41	1656	25	83.9	75.4	0
02/12/2016 02:06:47 a.m.	4.056	1.29	4.07	-402	4.23	1698	25.1	83.8	75.5	0
02/12/2016 02:07:17 a.m.	4.051	1.29	4.06	-410	4.06	1696	25.1	83.9	75.4	0
02/12/2016 02:07:47 a.m.	4.093	1.29	4.06	-417	4.41	1718	25.1	84	75.5	0
02/12/2016 02:08:17 a.m.	4.059	1.3	4.07	-425	4.46	1706	25.1	84.1	75.5	0
02/12/2016 02:08:47 a.m.	4.092	1.29	4.04	-434	4.27	1720	25.2	84.2	75.5	0
02/12/2016 02:09:17 a.m.	3.957	1.3	4.14	-399	4.1	1664	25	84.3	75.5	0
02/12/2016 02:09:47 a.m.	3.971	1.3	4.05	-408	4.25	1667	25	84	75.5	0
02/12/2016 02:10:17 a.m.	3.873	1.29	4.06	-397	4.51	1617	24.9	83.8	75.6	0
02/12/2016 02:10:47 a.m.	3.921	1.3	4.08	-385	4.33	1637	24.9	83.4	75.5	0
02/12/2016 02:11:17 a.m.	3.865	1.3	4.07	-402	4.15	1623	24.9	83.2	75.4	0
02/12/2016 02:11:47 a.m.	4.094	1.31	4.08	-407	4	1717	25.1	83.4	75.4	0
02/12/2016 02:12:17 a.m.	4.062	1.33	4.06	-415	4.58	1697	25.1	83.9	75.5	0
02/12/2016 02:12:47 a.m.	4.155	1.3	4.07	-417	4.37	1740	25.2	84.1	75.5	0
02/12/2016 02:13:17 a.m.	4.156	1.32	4.03	-421	4.19	1738	25.2	84.5	75.6	0
02/12/2016 02:13:47 a.m.	4.113	1.33	4.08	-420	4.01	1718	25.2	84.5	75.5	0
02/12/2016 02:14:17 a.m.	4.186	1.33	4.06	-429	4.6	1755	25.3	84.5	75.6	0
02/12/2016 02:14:47 a.m.	4.167	1.33	4.14	-407	4.4	1728	25.2	84.7	75.6	0
02/12/2016 02:15:17 a.m.	3.986	1.34	4.03	-410	4.21	1669	25	84.5	75.6	0
02/12/2016 02:15:47 a.m.	3.912	1.34	4.08	-410	4.05	1649	24.9	84.2	75.6	0
02/12/2016 02:16:17 a.m.	4.031	1.34	4.07	-409	4.46	1693	25.1	84.1	75.6	0
02/12/2016 02:16:47 a.m.	3.996	1.33	4.07	-407	4.45	1681	25	84	75.6	0
02/12/2016 02:17:17 a.m.	4.195	1.35	4.07	-435	4.26	1757	25.2	84.1	75.6	0
02/12/2016 02:17:47 a.m.	4.089	1.35	4.08	-427	4.08	1728	25.2	84.5	75.7	0
02/12/2016 02:18:17 a.m.	4.091	1.35	4.03	-420	4.32	1714	25.1	84.5	75.6	0
02/12/2016 02:18:47 a.m.	4.19	1.35	4.07	-430	4.48	1760	25.2	84.5	75.7	0
02/12/2016 02:19:17 a.m.	4.111	1.36	4.11	-416	4.28	1717	25.2	84.6	75.7	0
02/12/2016 02:19:47 a.m.	4.04	1.36	4.16	-423	4.11	1701	25.1	84.3	75.6	0
02/12/2016 02:20:17 a.m.	4.126	1.36	4.07	-409	4.21	1726	25.1	84.3	75.6	0
02/12/2016 02:20:47 a.m.	4.04	1.35	4.1	-395	4.52	1690	25.1	84.3	75.6	0
02/12/2016 02:21:17 a.m.	4.24	1.38	4.08	-426	4.32	1770	25.2	84.2	75.6	0
02/12/2016 02:21:47 a.m.	4.227	1.38	4.22	-429	4.14	1761	25.3	84.6	75.7	0
02/12/2016 02:22:17 a.m.	4.282	1.39	4.05	-427	4.11	1786	25.4	85	75.7	0
02/12/2016 02:22:47 a.m.	4.234	1.39	4.05	-437	4.54	1773	25.3	85	75.7	0
02/12/2016 02:23:17 a.m.	4.161	1.4	4.04	-414	4.34	1738	25.2	85	75.7	0
02/12/2016 02:23:47 a.m.	4.051	1.38	3.97	-410	4.16	1701	25.1	84.8	75.7	0
02/12/2016 02:24:17 a.m.	4.064	1.4	4.07	-415	4	1699	25.1	84.6	75.7	0
02/12/2016 02:24:47 a.m.	4.085	1.39	4.06	-416	4.59	1703	25.1	84.4	75.7	0
02/12/2016 02:25:17 a.m.	4.091	1.38	4.14	-414	4.38	1702	25.1	84.3	75.7	0
02/12/2016 02:25:47 a.m.	4.09	1.41	4.07	-403	4.2	1707	25.1	84.2	75.6	0
02/12/2016 02:26:17 a.m.	4.175	1.38	4.06	-410	4.03	1733	25.2	84.5	75.6	0
02/12/2016 02:26:47 a.m.	4.098	1.4	4.07	-412	4.55	1718	25.1	84.4	75.6	0
02/12/2016 02:27:17 a.m.	4.137	1.42	4.06	-418	4.41	1732	25.2	84.3	75.6	0
02/12/2016 02:27:47 a.m.	4.162	1.41	4.06	-415	4.23	1737	25.2	84.6	75.6	0
02/12/2016 02:28:17 a.m.	4.245	1.4	4.03	-421	4.05	1773	25.4	85	75.7	0
02/12/2016 02:28:47 a.m.	4.227	1.42	4.06	-436	4.48	1756	25.3	85.1	75.7	0
02/12/2016 02:29:17 a.m.	4.081	1.43	4.07	-430	4.44	1720	25.2	85	75.8	0
02/12/2016 02:29:47 a.m.	4.136	1.41	4.06	-425	4.25	1747	25.3	84.9	75.7	0
02/12/2016 02:30:17 a.m.	4.179	1.42	4.07	-412	4.07	1741	25.2	84.8	75.8	0
02/12/2016 02:30:47 a.m.	4.161	1.43	4.06	-428	4.37	1744	25.2	84.8	75.8	0
02/12/2016 02:31:17 a.m.	4.317	1.44	4.06	-450	4.46	1811	25.4	84.9	75.7	0
02/12/2016 02:31:47 a.m.	4.376	1.44	4.06	-458	4.26	1830	25.5	85.2	75.8	0
02/12/2016 02:32:17 a.m.	4.311	1.44	4.19	-444	4.08	1801	25.4	85.4	75.8	0
02/12/2016 02:32:47 a.m.	4.348	1.45	4.04	-458	4.35	1820	25.5	85.5	75.8	0
02/12/2016 02:33:17 a.m.	4.329	1.45	4.06	-448	4.47	1809	25.5	85.8	75.9	0
02/12/2016 02:33:47 a.m.	4.308	1.45	4.09	-444	4.27	1804	25.4	85.8	75.9	0
02/12/2016 02:34:17 a.m.	4.329	1.46	4.07	-459	4.08	1810	25.5	85.7	75.9	0
02/12/2016 02:34:47 a.m.	4.354	1.46	4.09	-455	4.33	1817	25.4	85.6	75.9	0
02/12/2016 02:35:17 a.m.	4.359	1.45	4.06	-451	4.47	1830	25.4	85.6	75.9	0
02/12/2016 02:35:47 a.m.	4.367	1.45	4.12	-444	4.28	1823	25.5	85.7	75.9	0
02/12/2016 02:36:17 a.m.	4.232	1.46	4.08	-423	4.09	1769	25.3	85.8	75.9	0
02/12/2016 02:36:47 a.m.	4.268	1.47	4.08	-441	4.3	1782	25.4	85.6	75.9	0
02/12/2016 02:37:17 a.m.	4.21	1.46	4.06	-428	4.48	1758	25.3	85.5	76	0
02/12/2016 02:37:47 a.m.	4.285	1.47	4.07	-441	4.29	1789	25.4	85.4	76	0
02/12/2016 02:38:17 a.m.	4.309	1.46	4.18	-429	4.1	1796	25.4	85.4	75.9	0
02/12/2016 02:38:47 a.m.	4.243	1.47	4.04	-439	4.23	1786	25.4	85.4	75.9	0
02/12/2016 02:39:17 a.m.	4.189	1.46	4.03	-430	4.51	1762	25.3	85.4	76	0
02/12/2016 02:39:47 a.m.	4.257	1.46	4.1	-431	4.3	1777	25.4	85.4	75.9	0
02/12/2016 02:40:17 a.m.	4.182	1.47	4.15	-418	4.12	1756	25.3	85.5	75.9	0
02/12/2016 02:40:47 a.m.	4.264	1.47	4.07	-432	4.15	1786	25.4	85.3	75.9	0
02/12/2016 02:41:17 a.m.	4.301	1.47	4.06	-427	4.53	1797	25.4	85.4	75.9	0
02/12/2016 02:41:47 a.m.	4.338	1.48	4.05	-444	4.32	1812	25.4	85.6	76	0
02/12/2016 02:42:17 a.m.	4.326	1.48	4.03	-439	4.14	1806	25.4	85.6	76	0
02/12/2016 02:42:47 a.m.	4.216	1.48	4.12	-436	4.12	1768	25.3	85.7	75.9	0
02/12/2016 02:43:17 a.m.	4.267	1.48	4.12	-437	4.53	1778	25.3	85.4	75.9	0
02/12/2016 02:43:47 a.m.	4.242	1.49	4.06	-443	4.33	1776	25.3	85.6	76	0
02/12/2016 02:44:17 a.m.	4.174	1.48	4.11	-415	4.15	1737	25.2	85.5	75.9	0
02/12/2016 02:44:47 a.m.	4.12	1.5	4.05	-421	4.06	1723	25.2	85.2	76	0
02/12/2016 02:45:17 a.m.	4.22	1.48	4.1	-408	4.56	1756	25.3	85.1	75.9	0
02/12/2016 02:45:47 a.m.	4.204	1.49	4.13	-419	4.35	1752	25.3	85.1	75.9	0
02/12/2016 02:46:17 a.m.	4.078	1.49	4.06	-419	4.17	1706	25.1	85.2	75.9	0
02/12/2016 02:46:47 a.m.	4.053	1.48	3.93	-407	4.01	1696	25.1	85	75.9	0
02/12/2016 02:47:17 a.m.	4.193	1.5	4.05	-430	4.6	1749	25.3	84.8	75.9	0
02/12/2016 02:47:47 a.m.	4.197	1.49	4.07	-426	4.39	1755	25.3	85	75.8	0
02/12/2016 02:48:17 a.m.	4.253	1.5	4.16	-435	4.2	1775	25.4	85	75.8	0
02/12/2016 02:48:47 a.m.	4.262	1.51	4.05	-439	4.02	1789	25.4	85.2	75.8	0
02/12/2016 02:49:17 a.m.	4.231	1.5	4.04	-428	4.57	1777	25.3	85.5	75.8	0
02/12/2016 02:49:47 a.m.	4.311	1.51	4.06	-440	4.41	1803	25.4	85.4	75.9	0
02/12/2016 02:50:17 a.m.	4.362	1.51	4.04	-454	4.21	1829	25.5	85.6	75.9	0
02/12/2016 02:50:47 a.m.	4.305	1.51	4.03	-445	4.03	1815	25.5	85.9	76	0
02/12/2016 02:51:17 a.m.	4.362	1.54	4.06	-458	4.55	1831	25.5	86	76	0
02/12/2016 02:51:47 a.m.	4.289	1.53	4.07	-458	4.41	1797	25.4	86	76	0
02/12/2016 02:52:17 a.m.	4.241	1.52	4.15	-429	4.22	1770	25.3	85.8	76	0
02/12/2016 02:52:47 a.m.	4.129	1.53	4.03	-428	4.05	1735	25.2	85.6	76.1	0
02/12/2016 02:53:17 a.m.	4.072	1.52	4.08	-426	4.52	1712	25.2	85.3	76	0
02/12/2016 02:53:47 a.m.	4.179	1.53	4.06	-433	4.43	1760	25.3	85	75.9	0
02/12/2016 02:54:17 a.m.	4.074	1.51	4.08	-412	4.24	1705	25.1	85	75.9	0
02/12/2016 02:54:47 a.m.	3.986	1.52	4.05	-400	4.07	1669	25	84.9	75.9	0
02/12/2016 02:55:17 a.m.	3.997	1.53	4.07	-399	4.37	1685	25	84.5	75.8	0
02/12/2016 02:55:47 a.m.	4.023	1.52	4.05	-414	4.47	1691	25	84.3	75.7	0
02/12/2016 02:56:17 a.m.	4.04	1.52	4.07	-409	4.28	1697	25.1	84.4	75.7	0
02/12/2016 02:56:47 a.m.	4.153	1.54	4.05	-412	4.11	1736	25.2	84.4	75.7	0
02/12/2016 02:57:17 a.m.	4.077	1.52	4.05	-420	4.22	1708	25.1	84.7	75.8	0
02/12/2016 02:57:47 a.m.	4.153	1.54	4.07	-420	4.51	1739	25.2	84.7	75.7	0
02/12/2016 02:58:17 a.m.	4.105	1.54	4.08	-410	4.31	1723	25.2	84.7	75.7	0
02/12/2016 02:58:47 a.m.	4.047	1.53	4.07	-413	4.13	1693	25.1	84.7	75.7	0
02/12/2016 02:59:17 a.m.	3.992	1.54	4.05	-406	4.08	1682	25	84.4	75.7	0
02/12/2016 02:59:47 a.m.	4.046	1.54	4.04	-415	4.55	1692	25.1	84.4	75.7	0
02/12/2016 03:00:17 a.m.	4.185	1.53	4.07	-423	4.35	1749	25.2	84.7	75.8	0
02/12/2016 03:00:47 a.m.	4.187	1.56	4.02	-418	4.16	1748	25.3	85	75.7	0
02/12/2016 03:01:17 a.m.	4.491	1.56	4.05	-466	4	1870	25.4	85.1	75.8	0
02/12/2016 03:01:47 a.m.	4.442	1.57	4.06	-450	4.58	1854	25.6	85.7	75.9	0
02/12/2016 03:02:17 a.m.	4.319	1.57	4.11	-437	4.36	1804	25.5	85.9	75.9	0
02/12/2016 03:02:47 a.m.	4.262	1.58	4.05	-439	4.17	1783	25.4	86	76	0
02/12/2016 03:03:17 a.m.	4.386	1.58	4.05	-456	4	1829	25.5	85.9	76	0
02/12/2016 03:03:47 a.m.	4.421	1.58	4.07	-457	4.59	1839	25.6	86.2	76	0
02/12/2016 03:04:17 a.m.	4.388	1.58	4.1	-456	4.37	1827	25.5	86.3	76	0
02/12/2016 03:04:47 a.m.	4.351	1.59	4.08	-451	4.18	1814	25.5	86.3	76.1	0
02/12/2016 03:05:17 a.m.	4.23	1.58	4.1	-442	4	1776	25.4	86.2	76	0
02/12/2016 03:05:47 a.m.	4.173	1.58	4.04	-422	4.59	1741	25.3	85.9	76	0
02/12/2016 03:06:17 a.m.	4.16	1.59	4.08	-421	4.39	1734	25.2	85.6	76	0
02/12/2016 03:06:47 a.m.	4.159	1.58	4.08	-421	4.2	1745	25.2	85.4	75.9	0
02/12/2016 03:07:17 a.m.	4.18	1.59	4.03	-419	4.03	1750	25.3	85.3	75.9	0
02/12/2016 03:07:47 a.m.	4.119	1.59	4.07	-437	4.53	1732	25.2	85.3	75.9	0
02/12/2016 03:08:17 a.m.	4.15	1.59	4.05	-430	4.42	1745	25.2	85.2	75.9	0
02/12/2016 03:08:47 a.m.	4.14	1.58	4.06	-428	4.24	1743	25.2	85.1	75.8	0
02/12/2016 03:09:17 a.m.	4.166	1.59	4.06	-429	4.06	1761	25.3	85.1	75.8	0
02/12/2016 03:09:47 a.m.	4.334	1.61	4.07	-443	4.43	1816	25.4	85.4	75.8	0
02/12/2016 03:10:17 a.m.	4.383	1.6	4.07	-466	4.44	1831	25.5	85.8	75.8	0
02/12/2016 03:10:47 a.m.	4.279	1.6	3.96	-444	4.24	1794	25.4	85.9	75.9	0
02/12/2016 03:11:17 a.m.	4.254	1.61	4.08	-443	4.06	1787	25.4	85.9	76	0
02/12/2016 03:11:47 a.m.	4.175	1.61	4.09	-425	4.41	1743	25.3	85.8	76	0
02/12/2016 03:12:17 a.m.	4.203	1.61	4.12	-431	4.45	1759	25.3	85.7	76.1	0
02/12/2016 03:12:47 a.m.	4.234	1.61	4.07	-445	4.26	1768	25.3	85.6	75.9	0
02/12/2016 03:13:17 a.m.	4.246	1.62	4.06	-433	4.08	1778	25.3	85.6	75.9	0
02/12/2016 03:13:47 a.m.	4.156	1.62	4.06	-437	4.35	1757	25.3	85.6	75.9	0
02/12/2016 03:14:17 a.m.	4.08	1.61	4.03	-414	4.48	1712	25.1	85.3	76	0
02/12/2016 03:14:47 a.m.	4.266	1.63	4.06	-422	4.28	1771	25.2	85.1	75.9	0
02/12/2016 03:15:17 a.m.	4.191	1.62	4.05	-422	4.1	1760	25.3	85.4	75.9	0
02/12/2016 03:15:47 a.m.	4.263	1.62	3.94	-429	4.24	1779	25.4	85.4	75.9	0
02/12/2016 03:16:17 a.m.	4.297	1.63	4.07	-430	4.51	1790	25.4	85.6	75.9	0
02/12/2016 03:16:47 a.m.	4.237	1.63	4.06	-443	4.31	1780	25.4	85.6	75.9	0
02/12/2016 03:17:17 a.m.	4.428	1.64	4.04	-457	4.11	1856	25.5	85.8	75.9	0
02/12/2016 03:17:47 a.m.	4.423	1.64	4.06	-454	4.21	1847	25.6	86	76	0
02/12/2016 03:18:17 a.m.	4.396	1.65	4.05	-465	4.51	1842	25.5	86.1	76	0
02/12/2016 03:18:47 a.m.	4.445	1.65	4.1	-458	4.31	1839	25.6	86.2	76.1	0
02/12/2016 03:19:17 a.m.	4.224	1.64	4.1	-434	4.12	1773	25.3	86.4	76	0
02/12/2016 03:19:47 a.m.	4.111	1.64	4.14	-423	4.17	1731	25.2	85.9	76	0
02/12/2016 03:20:17 a.m.	4.15	1.64	4.08	-436	4.52	1757	25.2	85.6	76	0
02/12/2016 03:20:47 a.m.	4.232	1.64	4.19	-433	4.32	1775	25.3	85.6	76	0
02/12/2016 03:21:17 a.m.	4.131	1.65	4.04	-419	4.14	1742	25.2	85.6	75.9	0
02/12/2016 03:21:47 a.m.	4.106	1.64	4.11	-433	4.1	1721	25.2	85.5	75.9	0
02/12/2016 03:22:17 a.m.	4.204	1.66	4.02	-433	4.54	1772	25.2	85.4	76	0
02/12/2016 03:22:47 a.m.	4.217	1.64	4.01	-433	4.34	1774	25.4	85.4	75.9	0
02/12/2016 03:23:17 a.m.	4.198	1.65	4.05	-433	4.15	1768	25.3	85.6	75.9	0
02/12/2016 03:23:47 a.m.	4.221	1.66	4.12	-442	4.07	1768	25.3	85.6	75.9	0
02/12/2016 03:24:17 a.m.	4.331	1.66	4.07	-452	4.55	1819	25.4	85.7	75.9	0
02/12/2016 03:24:47 a.m.	4.333	1.67	4.05	-425	4.35	1794	25.3	85.7	75.9	0
02/12/2016 03:25:17 a.m.	4.488	1.67	4.03	-460	4.16	1880	25.4	85.8	76	0
02/12/2016 03:25:47 a.m.	4.417	1.67	4.05	-465	4.04	1855	25.5	86.2	76	0
02/12/2016 03:26:17 a.m.	4.404	1.68	4.05	-457	4.56	1844	25.5	86.4	76	0
02/12/2016 03:26:47 a.m.	4.333	1.69	4.05	-465	4.35	1824	25.5	86.4	76.1	0
02/12/2016 03:27:17 a.m.	4.336	1.68	4.06	-461	4.15	1820	25.5	86.5	76.1	0
02/12/2016 03:27:47 a.m.	4.412	1.69	4.06	-434	4.03	1840	25.5	86.4	76.1	0
02/12/2016 03:28:17 a.m.	4.337	1.68	4.06	-442	4.58	1817	25.5	86.5	76.1	0
02/12/2016 03:28:47 a.m.	4.277	1.7	4.05	-432	4.37	1798	25.4	86.6	76.1	0
02/12/2016 03:29:17 a.m.	4.449	1.7	4.04	-463	4.18	1858	25.5	86.3	76.1	0
02/12/2016 03:29:47 a.m.	4.347	1.69	4.09	-450	4	1824	25.5	86.5	76.1	0
02/12/2016 03:30:17 a.m.	4.408	1.7	4.05	-438	4.58	1832	25.5	86.8	76.1	0
02/12/2016 03:30:47 a.m.	4.222	1.69	4.07	-424	4.37	1764	25.3	86.5	76.1	0
02/12/2016 03:31:17 a.m.	4.217	1.7	4.05	-424	4.18	1765	25.3	86.1	76.1	0
02/12/2016 03:31:47 a.m.	4.133	1.69	4.04	-420	4.01	1735	25.2	86	76.1	0
02/12/2016 03:32:17 a.m.	4.104	1.7	4.06	-409	4.6	1723	25.1	85.9	76.1	0
02/12/2016 03:32:47 a.m.	4.079	1.68	4.07	-409	4.4	1714	25.2	85.5	76	0
02/12/2016 03:33:17 a.m.	4.189	1.69	4.07	-431	4.21	1762	25.3	85.6	76	0
02/12/2016 03:33:47 a.m.	4.276	1.7	4.04	-433	4.03	1788	25.4	85.8	75.9	0
02/12/2016 03:34:17 a.m.	4.282	1.7	4.07	-435	4.53	1791	25.4	85.9	76	0
02/12/2016 03:34:47 a.m.	4.308	1.71	4.04	-450	4.41	1807	25.4	86	76	0
02/12/2016 03:35:17 a.m.	4.315	1.71	4.08	-440	4.22	1804	25.4	86.2	76	0
02/12/2016 03:35:47 a.m.	4.208	1.71	4.07	-450	4.04	1767	25.3	86.2	76.1	0
02/12/2016 03:36:17 a.m.	4.198	1.71	4.06	-433	4.5	1763	25.3	86.2	76.1	0
02/12/2016 03:36:47 a.m.	4.147	1.71	4.05	-415	4.43	1741	25.2	86	76	0
02/12/2016 03:37:17 a.m.	4.168	1.72	4.02	-428	4.24	1744	25.3	85.9	76.1	0
02/12/2016 03:37:47 a.m.	4.19	1.72	4.05	-438	4.06	1760	25.3	85.9	76.1	0
02/12/2016 03:38:17 a.m.	4.356	1.72	4.06	-446	4.43	1827	25.5	86	76	0
02/12/2016 03:38:47 a.m.	4.428	1.73	4.01	-453	4.45	1845	25.6	86.4	76	0
02/12/2016 03:39:17 a.m.	4.49	1.74	4.04	-480	4.24	1882	25.7	86.7	76.1	0
02/12/2016 03:39:47 a.m.	4.527	1.75	4.03	-463	4.04	1888	25.7	87	76.1	0
02/12/2016 03:40:17 a.m.	4.529	1.75	4.04	-450	4.46	1884	25.7	87.2	76.1	0
02/12/2016 03:40:47 a.m.	4.437	1.74	4.08	-449	4.43	1853	25.6	87.4	76.2	0
02/12/2016 03:41:17 a.m.	4.147	1.75	4.02	-426	4.24	1732	25.2	87.2	76.1	0
02/12/2016 03:41:47 a.m.	4.208	1.74	4.04	-431	4.06	1754	25.3	86.5	76.1	0
02/12/2016 03:42:17 a.m.	4.164	1.73	4.08	-419	4.41	1735	25.2	86.1	76.1	0
02/12/2016 03:42:47 a.m.	3.98	1.71	4.07	-400	4.45	1662	25	85.6	75.9	0
02/12/2016 03:43:17 a.m.	4.012	1.73	4.07	-391	4.27	1670	25	85	75.8	0
02/12/2016 03:43:47 a.m.	4.041	1.72	4.06	-398	4.1	1690	25.1	84.9	75.8	0
02/12/2016 03:44:17 a.m.	4.064	1.72	4.09	-416	4.25	1708	25.1	84.9	75.7	0
02/12/2016 03:44:47 a.m.	4.176	1.74	3.97	-418	4.5	1744	25.3	85.1	75.8	0
02/12/2016 03:45:17 a.m.	4.166	1.75	4.07	-427	4.31	1739	25.2	85.3	75.8	0
02/12/2016 03:45:47 a.m.	4.144	1.76	4.06	-425	4.13	1736	25.2	85.3	75.9	0
02/12/2016 03:46:17 a.m.	4.051	1.75	4.11	-410	4.13	1697	25.1	85.4	76	0
02/12/2016 03:46:47 a.m.	4.05	1.76	3.97	-406	4.54	1694	25.1	85.3	75.9	0
02/12/2016 03:47:17 a.m.	3.927	1.75	4.03	-390	4.35	1648	25	85.1	75.9	0
02/12/2016 03:47:47 a.m.	3.895	1.74	4.03	-384	4.17	1625	24.9	84.8	75.8	0
02/12/2016 03:48:17 a.m.	3.905	1.62	4.07	-387	4.02	1638	24.9	84.5	75.8	0
02/12/2016 03:48:47 a.m.	4.026	1.65	4.07	-397	4.61	1691	25	84.3	75.4	0
02/12/2016 03:49:17 a.m.	3.985	1.64	4.07	-412	4.41	1694	25	84	75.3	0
02/12/2016 03:49:47 a.m.	4.014	1.63	4.05	-417	4.22	1696	25.1	84.1	75.3	0
02/12/2016 03:50:17 a.m.	4.034	1.62	3.96	-410	4.06	1693	25.1	84.1	75.4	0
02/12/2016 03:50:47 a.m.	4.083	1.61	4.05	-408	4.44	1716	25.1	84.2	75.5	0
02/12/2016 03:51:17 a.m.	3.988	1.6	4.1	-402	4.45	1672	25	84.4	75.5	0
02/12/2016 03:51:47 a.m.	3.87	1.59	4.04	-392	4.27	1623	24.9	84.1	75.6	0
02/12/2016 03:52:17 a.m.	3.905	1.58	4.07	-396	4.1	1643	24.9	83.8	75.5	0
02/12/2016 03:52:47 a.m.	3.976	1.57	4.08	-390	4.23	1672	25	83.8	75.5	0
02/12/2016 03:53:17 a.m.	3.962	1.57	4.03	-391	4.51	1655	25	84.1	75.5	0
02/12/2016 03:53:47 a.m.	4.006	1.56	4.07	-397	4.33	1683	25	84	75.5	0
02/12/2016 03:54:18 a.m.	4.046	1.55	4.03	-405	4.15	1690	25.1	84.1	75.6	0
02/12/2016 03:54:48 a.m.	4.01	1.55	4.07	-407	4.03	1672	25	84.2	75.6	0
02/12/2016 03:55:18 a.m.	4.049	1.54	4.05	-409	4.56	1690	25.1	84.3	75.6	0
02/12/2016 03:55:48 a.m.	4.094	1.54	4.06	-426	4.36	1708	25.1	84.2	75.6	0
02/12/2016 03:56:18 a.m.	3.929	1.52	4.05	-382	4.19	1643	24.9	84.3	75.6	0
02/12/2016 03:56:48 a.m.	3.94	1.51	4.07	-402	4.02	1641	24.9	84.2	75.6	0
02/12/2016 03:57:18 a.m.	3.938	1.51	4.15	-392	4.57	1640	24.9	84	75.6	0
02/12/2016 03:57:48 a.m.	3.896	1.5	4.08	-386	4.42	1632	24.9	83.7	75.5	0
02/12/2016 03:58:18 a.m.	3.885	1.49	4.18	-382	4.24	1619	24.9	83.5	75.5	0
02/12/2016 03:58:48 a.m.	3.875	1.47	4.06	-395	4.08	1616	24.9	83.4	75.5	0
02/12/2016 03:59:18 a.m.	3.903	1.47	3.97	-393	4.33	1637	24.9	83.4	75.5	0
02/12/2016 03:59:48 a.m.	3.908	1.46	4.07	-391	4.48	1632	24.9	83.7	75.5	0
02/12/2016 04:00:18 a.m.	3.932	1.46	4.07	-379	4.3	1638	24.9	83.5	75.4	0
02/12/2016 04:00:48 a.m.	3.83	1.45	4.09	-377	4.13	1604	24.8	83.7	75.5	0
02/12/2016 04:01:18 a.m.	3.992	1.45	4.16	-385	4.1	1659	24.9	83.5	75.5	0
02/12/2016 04:01:48 a.m.	3.986	1.44	4.07	-395	4.55	1667	25	83.8	75.5	0
02/12/2016 04:02:18 a.m.	3.719	1.44	4.1	-378	4.36	1566	24.7	83.8	75.5	0
02/12/2016 04:02:48 a.m.	3.748	1.42	3.98	-373	4.2	1570	24.7	83.3	75.5	0
02/12/2016 04:03:18 a.m.	3.816	1.41	4.2	-372	4.04	1595	24.8	83.2	75.5	0
02/12/2016 04:03:48 a.m.	3.781	1.4	4.07	-393	4.51	1587	24.8	83	75.4	0
02/12/2016 04:04:18 a.m.	3.761	1.4	4.07	-384	4.44	1583	24.7	82.9	75.3	0
02/12/2016 04:04:48 a.m.	3.793	1.4	4.08	-373	4.26	1596	24.8	82.8	75.3	0
02/12/2016 04:05:18 a.m.	3.79	1.39	4.07	-373	4.1	1595	24.7	82.9	75.3	0
02/12/2016 04:05:48 a.m.	3.838	1.38	4.05	-398	4.21	1615	24.8	82.9	75.3	0
02/12/2016 04:06:18 a.m.	3.821	1.38	4.08	-392	4.52	1609	24.8	83.1	75.3	0
02/12/2016 04:06:48 a.m.	3.88	1.37	4.08	-389	4.33	1632	24.9	83.1	75.3	0
02/12/2016 04:07:18 a.m.	3.846	1.37	4.06	-397	4.17	1619	24.9	83.1	75.3	0
02/12/2016 04:07:48 a.m.	3.86	1.35	4.1	-381	4.01	1619	24.9	83.2	75.4	0
02/12/2016 04:08:18 a.m.	3.785	1.36	4.09	-386	4.59	1598	24.8	83.2	75.5	0
02/12/2016 04:08:48 a.m.	3.856	1.35	4.08	-398	4.4	1623	24.9	83.2	75.4	0
02/12/2016 04:09:18 a.m.	3.748	1.34	4.1	-385	4.23	1578	24.7	83.2	75.4	0
02/12/2016 04:09:48 a.m.	3.804	1.34	4.07	-386	4.07	1595	24.8	83	75.4	0
02/12/2016 04:10:18 a.m.	3.827	1.33	4.07	-377	4.37	1606	24.8	82.9	75.3	0
02/12/2016 04:10:48 a.m.	3.985	1.33	4.06	-396	4.46	1671	24.9	83.1	75.3	0
02/12/2016 04:11:18 a.m.	3.903	1.34	4.08	-380	4.29	1631	24.9	83.2	75.4	0
02/12/2016 04:11:48 a.m.	3.878	1.31	4.08	-377	4.12	1622	24.9	83.4	75.4	0
02/12/2016 04:12:18 a.m.	3.878	1.31	4.08	-389	4.11	1622	24.9	83.3	75.3	0
02/12/2016 04:12:48 a.m.	3.867	1.31	4.05	-392	4.54	1627	24.8	83.3	75.4	0
02/12/2016 04:13:18 a.m.	3.883	1.31	4.09	-383	4.36	1623	24.8	83.2	75.4	0
02/12/2016 04:13:48 a.m.	3.861	1.31	4.08	-383	4.19	1614	24.8	83.2	75.4	0
02/12/2016 04:14:18 a.m.	3.834	1.31	4.12	-378	4.04	1613	24.8	83.1	75.3	0
02/12/2016 04:14:48 a.m.	3.823	1.3	4.08	-378	4.55	1608	24.8	83.1	75.3	0
02/12/2016 04:15:18 a.m.	3.895	1.3	4.06	-390	4.42	1643	24.8	83	75.3	0
02/12/2016 04:15:48 a.m.	3.92	1.28	4.02	-398	4.25	1644	24.9	83.2	75.4	0
02/12/2016 04:16:18 a.m.	3.926	1.29	4.06	-392	4.08	1651	25	83.3	75.4	0
02/12/2016 04:16:48 a.m.	3.943	1.29	4.04	-402	4.32	1660	25	83.5	75.4	0
02/12/2016 04:17:18 a.m.	3.991	1.29	3.97	-400	4.49	1664	25	83.8	75.4	0
02/12/2016 04:17:48 a.m.	3.996	1.29	4.01	-413	4.3	1681	25.1	83.8	75.4	0
02/12/2016 04:18:18 a.m.	3.997	1.28	4.12	-401	4.13	1673	25	83.8	75.4	0
02/12/2016 04:18:48 a.m.	3.863	1.27	4.11	-397	4.09	1630	24.9	83.7	75.4	0
02/12/2016 04:19:18 a.m.	3.964	1.29	4.05	-397	4.55	1662	25	83.5	75.4	0
02/12/2016 04:19:48 a.m.	3.897	1.26	4.1	-404	4.36	1636	24.9	83.5	75.4	0
02/12/2016 04:20:18 a.m.	3.996	1.26	4.08	-395	4.19	1669	25	83.4	75.4	0
02/12/2016 04:20:48 a.m.	3.865	1.29	4.21	-398	4.02	1623	24.9	83.5	75.5	0
02/12/2016 04:21:18 a.m.	3.91	1.28	4.01	-391	4.56	1641	24.9	83.5	75.5	0
02/12/2016 04:21:48 a.m.	3.976	1.29	4.07	-405	4.41	1671	25	83.5	75.5	0
02/12/2016 04:22:18 a.m.	4.061	1.3	4.11	-415	4.24	1701	25	83.7	75.4	0
02/12/2016 04:22:48 a.m.	4.013	1.29	3.99	-391	4.07	1672	25	84	75.5	0
02/12/2016 04:23:18 a.m.	4.019	1.31	4.06	-398	4.38	1678	25	83.9	75.5	0
02/12/2016 04:23:48 a.m.	3.975	1.29	4.14	-404	4.47	1654	25	84	75.4	0
02/12/2016 04:24:18 a.m.	3.866	1.28	4.08	-375	4.29	1604	24.8	83.8	75.5	0
02/12/2016 04:24:48 a.m.	4.057	1.29	4.07	-408	4.13	1690	24.9	83.3	75.5	0
02/12/2016 04:25:18 a.m.	4.027	1.26	4.06	-409	4.13	1676	25.1	83.6	75.5	0
02/12/2016 04:25:48 a.m.	3.92	1.26	4.09	-398	4.53	1652	25	83.7	75.5	0
02/12/2016 04:26:18 a.m.	3.979	1.27	4.08	-413	4.34	1674	25	83.5	75.5	0
02/12/2016 04:26:48 a.m.	3.984	1.26	4.06	-397	4.17	1668	25	83.8	75.5	0
02/12/2016 04:27:18 a.m.	4.008	1.26	4.08	-391	4.01	1676	25	83.8	75.5	0
02/12/2016 04:27:48 a.m.	4.031	1.26	4.04	-412	4.6	1679	25	83.9	75.5	0
02/12/2016 04:28:18 a.m.	4.008	1.26	4.04	-402	4.39	1683	25.1	84	75.5	0
02/12/2016 04:28:48 a.m.	3.94	1.26	4.18	-394	4.21	1649	25	83.9	75.5	0
02/12/2016 04:29:18 a.m.	3.917	1.26	4.07	-400	4.05	1648	24.9	83.7	75.5	0
02/12/2016 04:29:48 a.m.	3.958	1.26	4.1	-388	4.44	1656	25	83.8	75.5	0
02/12/2016 04:30:18 a.m.	3.958	1.25	4.06	-392	4.46	1665	25	83.7	75.4	0
02/12/2016 04:30:48 a.m.	3.957	1.25	4.1	-405	4.27	1665	25	83.8	75.5	0
02/12/2016 04:31:19 a.m.	3.957	1.25	4.08	-399	4.1	1661	25	83.8	75.5	0
02/12/2016 04:31:49 a.m.	3.971	1.25	4.07	-402	4.22	1667	25	83.8	75.5	0
02/12/2016 04:32:18 a.m.	3.918	1.24	4.07	-394	4.51	1643	24.9	83.8	75.5	0
02/12/2016 04:32:48 a.m.	3.898	1.24	4.03	-383	4.33	1643	24.9	83.8	75.5	0
02/12/2016 04:33:18 a.m.	4.026	1.25	4.08	-406	4.15	1698	25	83.5	75.4	0
02/12/2016 04:33:48 a.m.	4.083	1.25	3.96	-406	4.02	1706	25.1	83.9	75.4	0
02/12/2016 04:34:18 a.m.	4.015	1.25	4.07	-407	4.57	1676	25	84	75.5	0
02/12/2016 04:34:48 a.m.	3.912	1.26	4.18	-401	4.38	1653	25	84.1	75.5	0
02/12/2016 04:35:19 a.m.	3.934	1.26	4.09	-390	4.2	1651	25	83.9	75.6	0
02/12/2016 04:35:49 a.m.	3.817	1.24	4.04	-387	4.04	1608	24.8	83.8	75.5	0
02/12/2016 04:36:19 a.m.	3.875	1.23	4.08	-387	4.5	1624	24.8	83.4	75.5	0
02/12/2016 04:36:49 a.m.	3.861	1.22	4.06	-391	4.44	1619	24.8	83.2	75.5	0
02/12/2016 04:37:19 a.m.	3.876	1.22	4.08	-394	4.27	1627	24.9	83.1	75.4	0
02/12/2016 04:37:49 a.m.	3.771	1.21	4.1	-386	4.1	1587	24.8	83.2	75.4	0
02/12/2016 04:38:19 a.m.	3.861	1.21	4.08	-381	4.2	1620	24.8	83.1	75.4	0
02/12/2016 04:38:49 a.m.	3.921	1.21	4.07	-382	4.52	1644	24.9	83	75.3	0
02/12/2016 04:39:19 a.m.	3.979	1.22	4.03	-395	4.33	1667	25	83.2	75.4	0
02/12/2016 04:39:49 a.m.	3.876	1.21	4.06	-401	4.16	1635	24.9	83.3	75.4	0
02/12/2016 04:40:19 a.m.	3.866	1.23	4.07	-385	4	1616	24.8	83.2	75.3	0
02/12/2016 04:40:49 a.m.	3.855	1.22	4.06	-376	4.59	1618	24.9	83.2	75.4	0
02/12/2016 04:41:19 a.m.	3.818	1.21	4.1	-385	4.4	1602	24.8	83.1	75.4	0
02/12/2016 04:41:49 a.m.	3.856	1.21	4.07	-399	4.23	1616	24.8	82.9	75.3	0
02/12/2016 04:42:19 a.m.	3.855	1.22	4.07	-381	4.07	1619	24.8	83	75.4	0
02/12/2016 04:42:49 a.m.	3.793	1.23	4.08	-383	4.38	1592	24.8	82.9	75.3	0
02/12/2016 04:43:19 a.m.	3.958	1.22	4.07	-393	4.47	1650	24.8	82.9	75.3	0
02/12/2016 04:43:49 a.m.	3.962	1.24	4.06	-398	4.29	1662	25	83.2	75.3	0
02/12/2016 04:44:19 a.m.	3.976	1.25	4.06	-396	4.12	1658	25	83.4	75.3	0
02/12/2016 04:44:49 a.m.	3.917	1.24	4.06	-384	4.15	1641	24.9	83.4	75.4	0
02/12/2016 04:45:19 a.m.	3.951	1.23	4.1	-392	4.53	1654	25	83.4	75.4	0
02/12/2016 04:45:49 a.m.	3.873	1.26	4.09	-387	4.34	1621	24.9	83.5	75.5	0
02/12/2016 04:46:19 a.m.	3.917	1.24	4.1	-385	4.17	1640	24.9	83.5	75.4	0
02/12/2016 04:46:49 a.m.	3.77	1.23	4	-381	4.01	1586	24.8	83.4	75.5	0
02/12/2016 04:47:19 a.m.	3.719	1.25	4.02	-374	4.59	1562	24.7	83.2	75.4	0
02/12/2016 04:47:49 a.m.	3.703	1.24	4.07	-386	4.41	1564	24.7	83	75.4	0
02/12/2016 04:48:19 a.m.	3.783	1.23	4.07	-384	4.23	1588	24.7	82.7	75.3	0
02/12/2016 04:48:49 a.m.	3.791	1.23	4.07	-391	4.08	1599	24.8	82.8	75.3	0
02/12/2016 04:49:19 a.m.	3.916	1.23	4.08	-401	4.33	1646	24.9	82.8	75.2	0
02/12/2016 04:49:49 a.m.	3.955	1.25	4.07	-397	4.49	1664	25	83.2	75.3	0
02/12/2016 04:50:19 a.m.	3.99	1.25	4	-388	4.3	1660	25	83.4	75.4	0
02/12/2016 04:50:49 a.m.	3.882	1.25	4.06	-384	4.13	1632	24.9	83.4	75.3	0
02/12/2016 04:51:19 a.m.	3.9	1.25	4.04	-395	4.1	1634	24.9	83.3	75.3	0
02/12/2016 04:51:49 a.m.	3.927	1.22	4.08	-396	4.54	1647	24.9	83.2	75.3	0
02/12/2016 04:52:19 a.m.	3.909	1.23	4.03	-388	4.35	1634	24.9	83.2	75.4	0
02/12/2016 04:52:49 a.m.	3.85	1.23	3.96	-388	4.18	1613	24.8	83.4	75.4	0
02/12/2016 04:53:19 a.m.	3.877	1.22	4	-389	4.02	1623	24.9	83.3	75.4	0
02/12/2016 04:53:49 a.m.	3.846	1.21	4.09	-381	4.58	1616	24.9	83.2	75.4	0
02/12/2016 04:54:19 a.m.	3.816	1.22	4.04	-387	4.42	1600	24.8	83.2	75.4	0
02/12/2016 04:54:49 a.m.	3.79	1.21	4.17	-377	4.24	1597	24.8	83.1	75.4	0
02/12/2016 04:55:19 a.m.	3.786	1.21	4.22	-370	4.08	1590	24.8	82.9	75.3	0
02/12/2016 04:55:49 a.m.	3.721	1.21	4.03	-372	4.3	1569	24.7	82.8	75.3	0
02/12/2016 04:56:19 a.m.	3.837	1.2	4.07	-370	4.5	1609	24.8	82.8	75.4	0
02/12/2016 04:56:49 a.m.	3.875	1.19	4.06	-388	4.31	1628	24.9	83.1	75.4	0
02/12/2016 04:57:19 a.m.	3.861	1.19	4.06	-388	4.14	1621	24.9	83.2	75.3	0
02/12/2016 04:57:49 a.m.	3.906	1.19	4.08	-395	4.02	1635	24.9	83.1	75.3	0
02/12/2016 04:58:19 a.m.	3.883	1.18	4.15	-385	4.57	1624	24.9	83.1	75.4	0
02/12/2016 04:58:49 a.m.	3.837	1.18	4.11	-384	4.37	1613	24.8	83.2	75.3	0
02/12/2016 04:59:19 a.m.	3.926	1.18	4.11	-401	4.2	1643	24.9	83.1	75.3	0
02/12/2016 04:59:49 a.m.	3.803	1.17	4.19	-390	4.04	1599	24.8	83.2	75.4	0
02/12/2016 05:00:19 a.m.	3.776	1.18	4.08	-382	4.48	1583	24.7	83	75.3	0
02/12/2016 05:00:49 a.m.	3.767	1.17	4.16	-387	4.45	1585	24.8	82.8	75.3	0
02/12/2016 05:01:19 a.m.	3.8	1.18	4.1	-373	4.28	1596	24.8	82.8	75.3	0
02/12/2016 05:01:49 a.m.	3.788	1.17	4.06	-381	4.11	1590	24.8	82.8	75.3	0
02/12/2016 05:02:19 a.m.	3.817	1.17	4.05	-383	4.2	1597	24.8	82.8	75.3	0
02/12/2016 05:02:49 a.m.	3.844	1.17	4.08	-380	4.52	1604	24.8	82.7	75.3	0
02/12/2016 05:03:19 a.m.	3.726	1.18	4.04	-380	4.34	1570	24.7	82.7	75.3	0
02/12/2016 05:03:49 a.m.	3.755	1.18	4.07	-391	4.17	1582	24.7	82.7	75.2	0
02/12/2016 05:04:19 a.m.	3.748	1.17	4.07	-386	4.02	1574	24.7	82.6	75.2	0
02/12/2016 05:04:49 a.m.	3.762	1.18	4.07	-385	4.61	1580	24.7	82.7	75.2	0
02/12/2016 05:05:19 a.m.	3.81	1.19	4.05	-386	4.41	1596	24.7	82.6	75.2	0
02/12/2016 05:05:49 a.m.	3.982	1.2	4.07	-399	4.24	1663	25	82.9	75.3	0
02/12/2016 05:06:19 a.m.	3.94	1.2	4.1	-394	4.07	1651	25	83.2	75.3	0
02/12/2016 05:06:49 a.m.	3.949	1.2	4.07	-405	4.36	1655	25	83.2	75.3	0
02/12/2016 05:07:19 a.m.	3.889	1.18	4.12	-393	4.48	1629	24.9	83.3	75.3	0
02/12/2016 05:07:49 a.m.	3.754	1.19	4.04	-372	4.3	1576	24.7	83.2	75.3	0
02/12/2016 05:08:19 a.m.	3.795	1.18	4.11	-382	4.14	1589	24.8	82.9	75.4	0
[truncated: 63,536 more rows]
