# Supplementary material for: Operational data set of a 2 MW natural gas-fired generation engine at shutdown times
Source: Data Brief. 2020 Mar 14;30:105369. doi: 10.1016/j.dib.2020.105369 (PMC7096767; doi:10.1016/j.dib.2020.105369)
Supplement: Multimedia component 3 [file mmc3.xml]

<?xml version="1.0" encoding="utf-8" standalone="no"?>
<data>
  <datasets>
    <author>guillermoevalencia@mail.uniatlantico.edu.co</author>
    <type>0</type>
    <dataset>
      <value>6</value>
      <reason>Other (please explain)</reason>
      <comments>I have submitted my raw data as a supplementary data file along with my manuscript.</comments>
    </dataset>
  </datasets>
</data>
